# Supplementary material for: Whole-Transcriptome Sequencing Integrative Analyses Reveal Expression Profiles and ceRNA Regulatory Network of Huoyan Goose Egg Production
Source: Animals (Basel). 2026 Mar 30;16(7):1053. doi: 10.3390/ani16071053 (PMC13072419; doi:10.3390/ani16071053)
Supplement: Supplementary file 1 [file animals-16-01053-s001.zip]

Archive with 10 entries (10 files):
- Table S1_Primer sequences for qRT-PCR.xlsx
- Table S2_Summary of strand-specific library RNA sequencing data.docx
- Table S3_Summary of small RNA sequencing data.docx
- Table S4_List of differentially expressed genes.xlsx
- Table S5_List of differentially expressed lncRNAs.xlsx
- Table S6_List of differentially expressed miRNAs.xlsx
- Table S7_List of cis- and trans- target genes of DELs.xlsx
- Table S8_List of target genes of DEMs.xlsx
- Table S9_List of significantly enriched GO terms.xlsx
- Table S10_List of significantly enriched KEGG pathways.xlsx
