# Supplementary material for: Whole-Transcriptome Sequencing Integrative Analyses Reveal Expression Profiles and ceRNA Regulatory Network of Huoyan Goose Egg Production
Source: Animals (Basel). 2026 Mar 30;16(7):1053. doi: 10.3390/ani16071053 (PMC13072419; doi:10.3390/ani16071053)
Supplement: Supplementary file 1 [file animals-16-01053-s001.zip › Table S1_Primer sequences for qRT-PCR.xlsx]

## Sheet: Sheet1
Primer sequences for RT-qPCR
Genes	Forward Primer (5'-3')	Reverse Primer (5'-3')	miRNA RT Primer(5'-3')
HID1	CCACCAGGCTGTCCCAAAAT	CTCTTCATCCCCATACCCGC	-
ANGPTL2	AGAGGTGCGCTTACGATACG	CTTGCAGCAGTTCCCACAAC	-
ACTA2	TCAGGCAGCACCTTGTTGAT	GCATTGTACCTCTGGGCCAT	-
MSTRG.61048.11	AGGTTGCTGTTTAGAAGCCCA	ATGGGGCAAGTATTGCCGAG	-
MSTRG.17656.1	AGCCCAGGGGAAGATCTCAT	TGCAACCAGACAGTCCCATC	-
GAPDH	GGGCATGAACCATGAGAAGT	AAGCAGGGATGATGTTATGG	-
miR-135a-5p	GCGAGAGGTATGGCTTTTTATTCC	GTGCAGGGTCCGAGGT	GTCGTATCCAGTGCAGGGTCCGAGGTATTCGCACTGGATACGACTCACAT
miR-1a-3p	TGGAATGTAAAGAAGTATGTA	GTGCAGGGTCCGAGGT	GTCGTATCCAGTGCAGGGTCCGAGGTATTCGCACTGGATACGACTCACAT
U6	CTCGCTTCGGCAGCACA	AACGCTTCACGAATTTGCGT	CTCAACTGGTGTCGTGGAGTCGGCAATTCAGTTGAGAAAAATATGG
