# Supplementary material for: Whole-Transcriptome Sequencing Integrative Analyses Reveal Expression Profiles and ceRNA Regulatory Network of Huoyan Goose Egg Production
Source: Animals (Basel). 2026 Mar 30;16(7):1053. doi: 10.3390/ani16071053 (PMC13072419; doi:10.3390/ani16071053)
Supplement: Supplementary file 1 [file animals-16-01053-s001.zip › Table S4_List of differentially expressed genes.xlsx]

## Sheet: PE vs. PR
List of DEGs
#ID	Pvalue	log2FC	regulated		#ID	Pvalue	log2FC	regulated
gene-CTSL	0.00134709446776319	1.01854465318744	up		gene-THAP4	0.00580572387171587	-0.648041	down
gene-LOC106038172	0.00291286187527591	2.27162525291316	up		gene-SCD	0.0020885255282963	-0.809995	down
gene-GLUL	8.90950204281433e-07	1.16165676237871	up		gene-GREM2	0.00634117743234819	-1.76009	down
gene-DLC1	0.00414392196391886	0.614139334083115	up		gene-TFCP2L1	0.00844183812635894	-0.730765	down
gene-FAM83H	0.00874661748626372	1.07856289953377	up		gene-GRIP2	9.36668957629691e-05	-1.16329	down
gene-XDH	5.08262319679644e-05	0.923109382873213	up		gene-KIF5C	0.00733950370131919	-0.771067	down
gene-CRIP1	0.00514380509417477	1.66220716838844	up		gene-LOC106041462	2.24864330092923e-05	-0.622688	down
gene-LOC125181878	8.05742505072191e-07	2.80738963163774	up		gene-SLC25A30	0.00361958660125829	-0.827221	down
gene-SMARCA1	0.00424131089401894	0.639886583646877	up		gene-CD24	0.00789944611580835	-0.613838	down
gene-TSNAXIP1	0.00400972362755539	0.910842224117423	up		gene-KLHL12	0.000114820440986372	-0.825293	down
gene-HOXA3	4.36377008298592e-05	1.28822614865104	up		gene-HCN4	0.00060944973825999	-1.27233	down
gene-HOXA5	0.000376613910189526	0.981894644720849	up		gene-ING2	0.00650542899274838	-0.625945	down
gene-ANO5	0.0016243660524321	0.88549604422658	up		gene-PODXL2	0.0070114080898901	-0.933663	down
gene-ANO6	0.000414504978935768	1.76465240131852	up		gene-TGS1	0.000209088112750389	-0.671381	down
gene-ANO9	5.26908640492252e-05	1.86945009710405	up		gene-BCAR1	0.00349686411083091	-0.599142	down
gene-C1QA	0.001028338546551	1.73998369782023	up		gene-SIL1	1.23427468043582e-06	-0.95695	down
gene-FABP5	3.33794569689349e-10	2.65576450742645	up		gene-CELF6	0.00271511870412162	-0.861554	down
gene-BST1	0.000203360466840241	1.26284053127298	up		gene-KXD1	0.000491596214343912	-0.626444	down
gene-EBF3	0.00104585713986563	2.16141929928796	up		gene-LOC106047735	0.00657571442174636	-0.787787	down
gene-LOC106044793	1.99029525897713e-07	1.77191907233742	up		gene-CNDP2	0.00735556925821871	-0.670468	down
gene-CXCR4	0.00492275076781499	1.15021563227084	up		gene-RASGRP3	0.00779375113899018	-0.927935	down
gene-ADD3	0.00295925307394274	0.602364040063943	up		gene-C1QTNF4	5.38670628556697e-06	-0.95344	down
gene-ADD1	0.000157592107128556	0.834372509663827	up		gene-B3GAT1	0.0063041120045675	-1.44946	down
gene-LOC125179692	0.000687838004024997	0.854325196436896	up		gene-LOC125182916	0.00611518406993748	-0.656305	down
gene-LOC125179699	0.00283164226743739	2.10587330320057	up		gene-EVPL	0.0087508207899559	-1.07477	down
gene-PRKCA	0.00186124810503745	0.943690562582382	up		gene-TRIT1	0.00319820763521096	-0.77699	down
gene-LAYN	0.000104620145940407	0.897152804558535	up		gene-TNFRSF11B	0.00144120130953996	-0.908003	down
gene-TMEM45A	2.43393772227473e-06	1.94754271196076	up		gene-PLXNB1	0.00279264027778083	-0.652683	down
gene-NOTCH1	0.00952236087084569	0.864769853307341	up		gene-NGFR	0.000490240727214311	-1.34714	down
gene-LARP1B	0.000148604532660708	0.645067656398464	up		gene-LIPG	0.000516180469802308	-1.27547	down
gene-LOC106042711	0.00492557355421467	0.807041095107904	up		gene-TMEM201	0.00600273166417557	-0.645006	down
gene-DRD1	0.000263558160462288	2.39410530482707	up		gene-FAM110C	0.00151599609854474	-0.723519	down
gene-GREB1L	4.53041715248546e-05	1.43731886000139	up		gene-LOC106049390	0.00154171687535401	-0.816957	down
gene-MST1R	0.000874906246896389	1.33941161852962	up		gene-WNT9A	0.00455138097217552	-1.34445	down
gene-FGG	5.49889027509844e-05	2.05066409500394	up		gene-PRAG1	0.000578073910713923	-0.997905	down
gene-PARVA	2.8704550210372e-05	1.24102	up		gene-PNPLA7	0.00919461188215994	-0.647103	down
gene-CLMN	7.5512714794361e-06	1.4759016513175	up		gene-PLA2G1B	0.00545419935330546	-1.1442	down
gene-CEBPB	0.000101669836265112	2.94604270429665	up		gene-UCK1	0.00812765445853035	-0.612885	down
gene-LOC106038242	0.00323970036968485	0.817699788486419	up		gene-STMN3	0.000355583546175709	-2.02271	down
gene-PRICKLE2	0.000365140097996084	0.776649565565392	up		gene-LOC106049483	0.00877703979175381	-1.48174	down
gene-SLC43A2	0.00576544566470009	1.14586259594954	up		gene-WNT11	0.00433426030168562	-2.17875	down
gene-SYNE3	1.57564013403547e-05	1.17761127514585	up		gene-ISYNA1	1.09034772550576e-05	-1.35613	down
gene-PXDN	0.00235026459058027	0.875809092995596	up		gene-NPDC1	0.00682925997276611	-0.726505	down
gene-HHEX	0.00318103582348225	1.34081810534913	up		gene-ITGBL1	0.00584468897923989	-1.55952	down
gene-C1R	0.00131168610485216	1.31040924548185	up		gene-TBCC	0.000685657621843051	-0.631068	down
gene-C1S	2.7020705962675e-05	1.8941160170048	up		gene-FAXC	0.00332789530060149	-1.03402	down
gene-GUCY1A2	0.000689471870500475	1.31380040685716	up		gene-P2RX4	0.000835617619621729	-0.929989	down
gene-GNG10	0.00811613233679483	0.872845906908268	up		gene-RCHY1	0.00598594556105795	-0.592523	down
gene-RAVER2	9.84690733128787e-05	1.94561049963444	up		gene-PCYT1B	0.00710023070139355	-0.635692	down
gene-ZP1	0.000101458465590637	2.73995004130242	up		gene-DUOXA2	0.000375277955856943	-1.43742	down
gene-LOC106029917	0.000253803624623925	1.62174763092312	up		gene-SYT2	0.00593962989550293	-1.34925	down
gene-ESRRG	0.00279416797952626	0.625545748637685	up		gene-SYCP2	0.00684991163084714	-0.997758	down
gene-CAPG	0.000215178747606295	2.20241272043608	up		gene-COBL	0.000533785201372383	-0.660979	down
gene-HSPB1	7.45391832819435e-05	2.66831661202904	up		gene-NPTX2	0.00844710042736348	-0.968305	down
gene-LOC106037025	1.59116311260081e-07	2.67887920918679	up		gene-NUP160	0.000502003517361442	-0.796133	down
gene-SESN1	0.000115230198640855	0.835185980029375	up		gene-CHST11	0.000606386245799116	-0.993195	down
gene-LDB2	2.37810767138424e-05	1.09313627973961	up		gene-ORC6	0.00413812843072772	-0.791263	down
gene-LOC125181868	0.00125652788201563	1.38006003881597	up		gene-XKR8	0.00584122966478642	-0.876394	down
gene-LOC106047160	0.00956807135839138	1.55288996968114	up		gene-SFI1	0.000195576389025715	-1.00978	down
gene-RNF11	0.000374938557183489	0.587287091840183	up		gene-GNPNAT1	0.00274925349577886	-0.854971	down
gene-ACVR2A	0.000255419223665018	0.960757084002862	up		gene-TAF4B	0.00934403915420023	-1.05989	down
gene-ABCA1	0.00143000189043855	1.60969282814916	up		gene-LOC106049157	0.00497538765678912	-1.2588	down
gene-VSIG4	0.00194970559167427	1.71352362383572	up		gene-TGFA	0.00285796438978302	-1.0577	down
gene-LECT2	8.63218228163247e-05	2.22569527252849	up		gene-HID1	0.000303976137622243	-0.604354	down
gene-SLCO2B1	0.000979547501915571	1.24873980904916	up		gene-RANBP3L	0.00800172317819911	-1.49619	down
gene-CUNH5orf24	0.000334447235808338	0.775736395294932	up		gene-MYO5C	0.00521882626472484	-0.923549	down
gene-ABRAXAS1	0.00853117289713568	0.632058771560568	up		gene-FDFT1	0.00172864732652716	-0.843536	down
gene-EPHA3	2.64825409619858e-05	1.17751339022823	up		gene-ABCC3	0.00283153630388057	-1.03985	down
gene-FRY	1.90482858933016e-05	1.2262131717039	up		gene-LOC106039210	0.00980199502464088	-0.61562	down
gene-SYBU	6.76546941526929e-05	1.38858947945142	up		gene-TLNRD1	6.60757570422165e-05	-0.776317	down
gene-ARHGAP6	0.00261901465708606	0.828126723446718	up		gene-LOC106049556	0.00939825837974809	-0.804491	down
gene-YAP1	0.000867740873614914	0.60039625085134	up		gene-RASSF7	0.00622552824556746	-1.03143	down
gene-CCDC80	1.24242783134718e-06	1.5510152066558	up		gene-RGS3	0.000465205196396654	-0.685627	down
gene-LOC106040411	3.19137952101046e-05	1.13575389393876	up		gene-TMEM53	0.00434226615378721	-0.833601	down
gene-TMEM154	0.000932191318656986	1.57071243177117	up		gene-PIP5K1C	0.00716197589589665	-0.70673	down
gene-MYOCD	3.80522965120872e-06	1.6236473961749	up		gene-LOC106042532	0.00274471794491594	-0.987442	down
gene-ELF1	0.00757656566650536	0.627468629640644	up		gene-XPO6	0.00130859838919405	-0.639714	down
gene-STAB1	5.46982985614434e-05	1.41034588808642	up		gene-NR5A1	0.00866005333970502	-0.810939	down
gene-AFAP1	3.39089636487702e-07	1.62462149956313	up		gene-LOC106040636	0.00230665477435476	-0.717048	down
gene-KIAA1210	0.00393638297373739	0.610557008314723	up		gene-COLGALT2	0.00377789901698673	-0.800074	down
gene-OTOGL	2.00458845219522e-05	2.2994041219313	up		gene-LGR6	0.00174688963833628	-1.67474	down
gene-PECAM1	2.62105351496696e-07	1.50709939819681	up		gene-PPM1H	0.00663849414294253	-0.893442	down
gene-TAF1D	0.00650346139263637	0.779478370554685	up		gene-PPM1J	0.000168351023827485	-0.884272	down
gene-MRC2	0.0018300562536089	0.984981464089554	up		gene-LOC125183798	9.09607716101575e-05	-1.48696	down
gene-LOC125180420	4.86174254990669e-07	1.55771891296431	up		gene-ALKBH2	0.000322030792368475	-0.853471	down
gene-LOC125181775	0.00539193400683612	0.899786130623816	up		gene-LOC106033085	0.00834769461578939	-0.803321	down
gene-LOC125181779	0.0045201491571831	1.31872937436233	up		gene-KCNV1	0.00314390563567318	-1.64563	down
gene-LRP6	0.00094459565485872	0.783459200960436	up		gene-LOC106038922	0.006599938904775	-0.879126	down
gene-LRP2	0.0011869987036373	1.79720755745623	up		gene-KATNB1	0.000222157942846015	-0.663709	down
gene-LRP1	0.00525457298860136	0.705630836542456	up		gene-IDO2	0.00936607124607034	-1.35451	down
gene-ADCY8	0.00241955698364211	0.91827615996682	up		gene-STK25	0.00940565810852513	-0.622042	down
gene-ADCY2	7.24922704153373e-05	1.23413106600515	up		gene-INKA2	0.00433130377027774	-0.587426	down
gene-ADCY5	0.00415318986229757	1.11020088208331	up		gene-LOC125181345	0.00358288305810659	-0.922604	down
gene-OAZ1	0.00181557250761389	1.23598633068337	up		gene-FNDC4	0.00846607432363202	-0.836247	down
gene-PDGFRB	0.000451598037425117	1.1928706540039	up		gene-P3H2	0.00303327747817458	-0.786217	down
gene-PDGFRA	0.00095208039985381	1.0263000910777	up		gene-RAB9B	0.00325881719319895	-0.652272	down
gene-KLHL14	2.35243375959745e-05	1.59235781887979	up		gene-LOC106049665	0.00924793402134681	-0.744402	down
gene-SEMA6C	0.000485801451303652	1.50055015081214	up		gene-GRIN2C	0.00190352609053697	-1.69194	down
gene-RBL2	0.00296148766874564	0.629805212640119	up		gene-SLC25A25	0.000242733040123293	-0.75214	down
gene-AUH	0.00434681816472062	0.820207669376848	up		gene-CEND1	0.000550755805262958	-1.13552	down
gene-LOC106046468	0.00373278755888649	0.851394830214528	up		gene-GPATCH4	0.00876968383975133	-0.818071	down
gene-LOC106030538	2.28720315982122e-08	2.45695210608822	up		gene-TMEM130	0.000781650070964023	-1.2481	down
gene-LOC106046794	0.000886788859757609	1.7643448320838	up		gene-PINK1	2.37622439469853e-06	-0.596729	down
gene-PPP1CB	0.00134613881309014	0.59455292795577	up		gene-PARM1	0.00559116372569047	-0.621167	down
gene-INPP4A	2.56307382587744e-06	1.25375915633839	up		gene-MLST8	0.00576881531025528	-0.631977	down
gene-LOC106029684	0.000369972027548822	1.35725061166802	up		gene-USB1	0.00568892656313501	-0.656599	down
gene-RERE	0.00777904490157963	0.643122659825962	up		gene-DLGAP2	0.00106103424445443	-1.53195	down
gene-RERG	0.0085999303435117	0.940552450536651	up		gene-PIAS4	0.00770141371534686	-0.702272	down
gene-SMTN	4.28891740582752e-07	2.27397661557634	up		gene-ZNF142	0.00504424309246789	-0.598168	down
gene-FBLN1	9.55194921650794e-05	1.63918821848436	up		gene-OBSCN	0.00636940931303362	-2.24463	down
gene-FBLN2	1.0187281412415e-06	2.15767241453819	up		gene-LOC106044598	0.00285770349699159	-1.03525	down
gene-MAPKAPK3	0.00356873583657219	0.931641219017528	up		gene-NALCN	0.00381778506607787	-0.667964	down
gene-ANKDD1B	0.00758916160643131	1.11380992747972	up		gene-UBE2O	0.00305798920382522	-0.732701	down
gene-LOC125181054	0.00994397596806293	1.04618538192847	up		gene-SUMF2	0.000638109272314399	-0.662756	down
gene-LOC106049537	0.00569276603685057	0.700450100337262	up		gene-LOC106031185	0.00882031202319319	-1.29967	down
gene-LOC106034118	0.00434934390565787	0.700450100337262	up		gene-ADAMTS14	0.00920720791278215	-0.626062	down
gene-LOC106038418	0.00382318739779595	0.700450100337262	up		gene-GLB1L2	0.00373664129406275	-0.62076	down
gene-MBNL2	0.00225477521339725	0.700450100337262	up		gene-EIF4ENIF1	0.00189354982397569	-0.648511	down
gene-MBNL1	0.00171373139520503	0.700450100337262	up		gene-RALY	0.00233014951447639	-0.80251	down
gene-LOC106043078	0.000755800359814005	0.700450100337262	up		gene-LARGE2	0.000220671041653901	-0.645869	down
gene-GREB1	0.000367839046109815	0.700450100337262	up		gene-NTNG2	0.00959239393942866	-0.867651	down
gene-RAPGEF5	0.00491767858010074	0.700450100337262	up		gene-ASB13	0.000669532957493628	-0.737609	down
gene-ZFHX3	0.00127963878326432	0.700450100337262	up		gene-EME1	0.00182312231572289	-0.591871	down
gene-ANTXR2	5.97627900505286e-06	0.700450100337262	up		gene-LOC106029826	0.000558523275241593	-1.70015	down
gene-ANTXRL	2.11634980730523e-05	0.700450100337262	up		gene-PIGM	0.00473326376915611	-0.650213	down
gene-THBS3	0.00251716530738755	0.700450100337262	up		gene-ELAVL2	0.00101295268594927	-0.84026	down
gene-NT5DC3	0.00172595525812631	0.700450100337262	up		gene-TMEM200C	0.00355897773255492	-0.91554	down
gene-NT5DC1	0.000282852989426838	0.700450100337262	up		gene-LOC106048107	0.00236868316057227	-1.59197	down
gene-CELF2	0.00184304287427586	0.700450100337262	up		gene-CEP41	0.0025567426596493	-0.817801	down
gene-SPHK1	0.000124836245823999	0.700450100337262	up		gene-TPGS2	0.000924766185531665	-0.696374	down
gene-SOX5	0.00109065089715887	0.700450100337262	up		gene-MCM2	0.00345936910360683	-0.782359	down
gene-SOX4	0.00869589699182543	0.700450100337262	up		gene-SNX1	0.00154950294411878	-0.814377	down
gene-B4GALNT4	0.00889829917221538	0.700450100337262	up		gene-FAM117A	0.000873038074020616	-0.609208	down
gene-RPS6KA5	0.000636030406025979	0.700450100337262	up		gene-IGFBP1	0.00107675007943882	-1.13627	down
gene-CDH13	2.5883668723281e-10	0.700450100337262	up		gene-PTGS2	5.49821865262145e-06	-0.944782	down
gene-CDH11	0.000738132800481853	0.700450100337262	up		gene-SARAF	0.00480069611305328	-0.607538	down
gene-EDNRA	0.000950828318527502	0.700450100337262	up		gene-GPSM1	0.00450535474153903	-0.767204	down
gene-ACTA2	0.00599271325804137	0.700450100337262	up		gene-MAP2K2	2.25972521568208e-06	-0.714371	down
gene-LYVE1	2.47576067239232e-05	0.700450100337262	up		gene-LOC106037297	0.00695155377879733	-0.653411	down
gene-OSBPL5	0.00435857545121676	0.700450100337262	up		gene-DRP2	0.00410650526940324	-1.11436	down
gene-OSBPL3	2.86048222113381e-06	0.700450100337262	up		gene-BLACAT1	0.000579109077673682	-1.8907	down
gene-MAJIN	4.21160238952581e-05	0.700450100337262	up		gene-RNF126	0.00483994292251586	-0.623003	down
gene-TM6SF1	3.41518527588587e-05	0.700450100337262	up		gene-LOC106039800	0.00858888529379188	-0.641663	down
gene-CDH5	0.000287391871600032	0.700450100337262	up		gene-PTP4A3	2.15654196815237e-07	-0.887016	down
gene-PPP1R12A	1.58942036735533e-05	0.700450100337262	up		gene-LOC106043858	0.00962546846384273	-0.692753	down
gene-CUNH6orf62	0.00376518583363195	0.700450100337262	up		gene-SLC37A4	0.00330203476068279	-0.657643	down
gene-SATB2	0.00206398206295924	0.700450100337262	up		gene-DPYSL4	0.00510417033465353	-1.16445	down
gene-HOXD8	0.00531109110421867	0.700450100337262	up		gene-IGSF9B	0.00120553590439377	-1.22002	down
gene-GJB3	7.28305928304274e-08	0.700450100337262	up		gene-SLC35B4	0.0012727003021379	-0.745939	down
gene-CCDC3	0.00483729473744878	0.700450100337262	up		gene-NUDT1	0.00076218569796456	-0.841833	down
gene-THBS2	0.00659792699421645	0.700450100337262	up		gene-STAR	0.00151027291955343	-2.02471	down
gene-SULF1	0.00296966569884608	0.700450100337262	up		gene-NALF2	0.000271661715374975	-0.611881	down
gene-SNAI2	7.14616532663576e-05	0.700450100337262	up		gene-ARHGAP40	0.00893438651057892	-0.767101	down
gene-ZFHX4	1.95031052718076e-05	0.700450100337262	up		gene-LOC106047489	0.001861607442184	-0.853011	down
gene-ACTN1	0.000110146549505958	0.700450100337262	up		gene-LRRC52	0.000142318536518503	-1.279	down
gene-RUFY2	0.00240652679942313	0.700450100337262	up		gene-LINGO2	0.00545900627979628	-1.13381	down
gene-RARRES1	0.00469374132667567	0.700450100337262	up		gene-MTG2	0.00656600693157464	-0.750166	down
gene-RAB39A	0.000492822355752877	0.700450100337262	up		gene-ODC1	0.0034414327663667	-0.612805	down
gene-IFNGR1	0.0022675643688316	0.700450100337262	up		gene-LOC106029976	0.00663650689573689	-0.616229	down
gene-METTL24	0.000154058541064517	0.700450100337262	up		gene-SS18L1	0.0073138432634323	-1.04506	down
gene-LOC125181480	1.9647068193076e-05	0.700450100337262	up		gene-BMPR1B	0.00411789952957426	-0.787583	down
gene-LOC125184509	0.00172074007796989	0.700450100337262	up		gene-CSTPP1	0.00677095176996069	-0.665757	down
gene-NTS	1.97247148824934e-06	0.700450100337262	up		gene-CDR2L	0.000166363091581887	-0.995758	down
gene-FNIP1	0.00336924310589259	0.700450100337262	up		gene-DPF3	0.00287244068108196	-0.992818	down
gene-TMTC1	0.00481241824862151	0.700450100337262	up		gene-MARCKSL1	0.00325425614230979	-0.875175	down
gene-GALNT15	1.96250418186625e-05	0.700450100337262	up		gene-TBC1D22B	0.00122007187839723	-0.706084	down
gene-LOC106047684	2.18682034003337e-05	0.700450100337262	up		gene-LOC106036011	8.03736287786299e-05	-1.09265	down
gene-ILDR2	2.37176810926516e-06	0.700450100337262	up		gene-DIXDC1	0.000118699623673303	-0.733424	down
gene-AQP9	0.00105041745459958	0.700450100337262	up		gene-NEFL	0.00139719212122876	-1.15101	down
gene-AQP1	6.16798779151272e-07	0.700450100337262	up		gene-FZD3	6.70686845494289e-05	-1.36034	down
gene-IFNAR1	0.000692103955575295	0.700450100337262	up		gene-LAMTOR3	0.00109942975930689	-0.68812	down
gene-CDKN2C	0.0010578826610583	0.700450100337262	up		gene-SLC25A42	0.00451926394212212	-0.790703	down
gene-MC5R	0.000754126639253294	0.700450100337262	up		gene-KLHL25	0.00448376504201643	-0.693744	down
gene-IPMK	0.000590075118599983	0.700450100337262	up		gene-LOC106040975	0.00523792961917024	-0.971038	down
gene-UFL1	0.00767190245807796	0.700450100337262	up		gene-ST14	0.00302429262764062	-0.806914	down
gene-BMF	0.00201689833008168	0.700450100337262	up		gene-MAP3K9	0.00568182588681334	-0.622153	down
gene-KCNA2	0.00543083741971089	0.700450100337262	up		gene-HSPA8	0.0022600407843871	-0.650522	down
gene-PALLD	1.25589432167669e-05	0.700450100337262	up		gene-USP2	0.00088713636432386	-2.09089	down
gene-IRAG1	3.88956591087873e-05	0.700450100337262	up		gene-UNC45B	0.00785765073063141	-1.07683	down
gene-LOC106046243	1.73975429667879e-05	0.700450100337262	up		gene-CKAP2L	0.00256520842469015	-0.748412	down
gene-SFRP2	0.00034198937458333	0.700450100337262	up		gene-LOC106042682	0.00023903603256841	-0.824142	down
gene-CDC42BPA	0.000197275325579096	0.700450100337262	up		gene-LOC106031836	0.00190209055272326	-1.60878	down
gene-LOC106035620	2.44046536892684e-06	0.700450100337262	up		gene-SEMA7A	0.000571171565973156	-1.22233	down
gene-MILR1	0.00651215001513978	0.700450100337262	up		gene-GLDN	0.0060818144950181	-1.13158	down
gene-RFTN1	0.00361242108970491	0.700450100337262	up		gene-TMEM229B	0.00504985850321678	-0.710143	down
gene-RPL7	0.000252577305032119	0.700450100337262	up		gene-SRM	5.84583654327519e-06	-0.664493	down
gene-RPL5	0.0030435520074522	0.700450100337262	up		gene-SRC	0.00951849096137871	-0.731596	down
gene-RPL9	0.00572348043931725	0.700450100337262	up		gene-MDH1B	0.00402040879551821	-0.763578	down
gene-PHYKPL	1.03403113629781e-05	0.700450100337262	up		gene-KLHL3	0.00332623197236031	-0.79494	down
gene-LOC106034976	0.0062892498259183	0.700450100337262	up		gene-CCDC12	0.00111487718183982	-0.736059	down
gene-TNS3	0.00167877704956728	0.700450100337262	up		gene-BLVRA	0.00492827698215122	-0.792005	down
gene-TNS1	2.20881515941221e-06	0.700450100337262	up		gene-LOC106038939	7.29399202057431e-05	-1.52255	down
gene-PREX1	0.000383682787491079	0.700450100337262	up		gene-KCNJ2	0.00951974462760721	-0.694007	down
gene-SVEP1	3.50119278037711e-09	0.700450100337262	up		gene-STK16	0.00143756873197792	-0.66604	down
gene-STARD13	4.26335310176004e-05	0.700450100337262	up		gene-EYS	0.00222876389125401	-2.31928	down
gene-FAM241A	0.00339354290691751	0.700450100337262	up		gene-ARRDC1	0.000749608099802147	-0.817433	down
gene-SLC44A2	0.00975817195315753	0.700450100337262	up		gene-MCM3	0.00647683962187932	-1.11528	down
gene-ERG	0.000972661622116699	0.700450100337262	up		gene-LOC106033848	0.000370132960809863	-0.873523	down
gene-LOC106044855	3.74696209286298e-05	0.700450100337262	up		gene-LOC106039158	0.00433694150910525	-0.931505	down
gene-ANXA5	6.81394490594955e-07	0.700450100337262	up		gene-SGTA	0.00049466765634758	-0.643122	down
gene-ANXA2	6.22201159836758e-06	0.700450100337262	up		gene-VAMP7	0.00480026432265562	-0.712655	down
gene-TGFB2	0.000430418372841249	0.700450100337262	up		gene-UBE2V1	0.00983411230450231	-0.778409	down
gene-LOC125184692	0.00278348625227372	0.700450100337262	up		gene-PRR15	0.00829581085537813	-0.967994	down
gene-ATP1B4	0.00176285275709179	0.700450100337262	up		gene-SURF6	9.98158798020536e-05	-0.737671	down
gene-CALHM2	0.00299029114235959	0.700450100337262	up		gene-FANCM	0.00295996640608876	-0.648648	down
gene-PGM5	3.43787884272571e-06	0.700450100337262	up		gene-MICALL2	0.00365726897881283	-0.679168	down
gene-PIK3CD	2.28060760557347e-05	0.700450100337262	up		gene-TOR2A	0.00294185454016735	-0.686099	down
gene-NOP53	0.00198692670909772	0.700450100337262	up		gene-LEF1	7.76196349973912e-06	-0.890317	down
gene-RARB	9.63842762623791e-05	0.700450100337262	up		gene-HMCES	0.00460388462804593	-0.645222	down
gene-ZMIZ1	0.00737343186454769	0.700450100337262	up		gene-LOC106048245	0.0039835569565781	-0.765456	down
gene-CARD19	0.00263755885027001	0.700450100337262	up		gene-SLC25A19	0.0050891430383726	-0.594864	down
gene-LOC106039057	3.11348213980784e-06	0.700450100337262	up		gene-LRATD2	0.00768594911024506	-0.601088	down
gene-LOC125179876	0.001713739266617	0.700450100337262	up		gene-LRATD1	0.00529397543405882	-1.14239	down
gene-ZBTB20	0.00476402568309227	0.700450100337262	up		gene-MNS1	0.000246709003479931	-0.80333	down
gene-LOC106035790	0.002935527358981	0.700450100337262	up		gene-ABL2	0.00712198119488334	-0.724828	down
gene-LOC106044861	0.000398145926081824	0.700450100337262	up		gene-LIG4	0.000567792262118881	-0.625215	down
gene-PEAR1	0.000111379511715064	0.700450100337262	up		gene-MFSD13A	0.00562964871979909	-0.876352	down
gene-DENND5A	0.000270825950150683	0.700450100337262	up		gene-PICALM	0.00916458587903817	-0.653711	down
gene-CAP2	6.12599942791903e-05	0.700450100337262	up		gene-HSPD1	0.0048930025420315	-0.628173	down
gene-LOC106038572	0.00343636092605477	0.700450100337262	up		gene-KLHL38	0.000230910167694053	-1.33577	down
gene-SYNPO2	4.54547676152053e-05	0.700450100337262	up		gene-ANAPC16	0.00021985989072048	-0.61263	down
gene-UST	6.17153147574296e-05	0.700450100337262	up		gene-ARHGAP22	0.00261245474870558	-0.713933	down
gene-F2R	0.00863843798883306	0.700450100337262	up		gene-DNAH1	0.00232790611737935	-0.980509	down
gene-LOC125180658	4.37180817696533e-08	0.700450100337262	up		gene-LSM14B	0.0033539588481641	-0.687913	down
gene-RAI14	0.000242593715630974	0.700450100337262	up		gene-NDRG4	0.00154442942853199	-1.3439	down
gene-YAF2	0.000505181486037289	0.700450100337262	up		gene-AMOTL2	0.000183564373879391	-0.678697	down
gene-RBMS1	0.000636677443429106	0.700450100337262	up		gene-HIP1	0.00257704337220151	-0.671207	down
gene-LY96	0.00196723598578853	0.700450100337262	up		gene-B3GNT7	0.00169109442382283	-1.00464	down
gene-ECM2	0.000215808497490456	0.700450100337262	up		gene-TADA2A	1.68957758640517e-05	-0.596332	down
gene-AKAP12	6.39584096828912e-05	0.700450100337262	up		gene-CCDC43	0.00460427089625739	-0.721264	down
gene-LOC125179645	1.19591791237849e-07	0.700450100337262	up		gene-MFSD12	0.00726798810784314	-0.859708	down
gene-LOC106037284	0.000354573295858751	0.700450100337262	up		gene-GAPVD1	0.00481402868775062	-0.585714	down
gene-CHIC2	0.0012965327440341	0.700450100337262	up		gene-MRPL28	0.00681921855690399	-0.655925	down
gene-PDE9A	0.00198637549938223	0.700450100337262	up		gene-IMPDH2	0.000315357606053716	-0.633549	down
gene-HTR1F	0.00315489312506852	0.700450100337262	up		gene-DUOX2	0.000980411448686156	-1.17508	down
gene-MAN1A1	7.72538044227822e-05	0.700450100337262	up		gene-PAQR3	0.00911504224731986	-0.985435	down
gene-RNF150	0.00202071611323225	0.700450100337262	up		gene-PAPPA	0.00538887953322725	-0.618721	down
gene-PLOD2	9.26522247008225e-05	0.700450100337262	up		gene-LOC106040677	0.000131777692258543	-0.836296	down
gene-KLF2	0.00445143866318459	0.700450100337262	up		gene-CFDP1	0.000815269747779286	-0.593869	down
gene-MN1	0.000103381684578927	0.700450100337262	up		gene-IMMP1L	1.03592053859317e-05	-1.67278	down
gene-L3MBTL3	0.000717626744280724	0.700450100337262	up		gene-NRTN	0.00663066905050569	-1.11594	down
gene-UBE2E2	0.000830498673845451	0.700450100337262	up		gene-MYBL2	0.00554133286735012	-0.832381	down
gene-CASP6	0.00929735569751463	0.700450100337262	up		gene-SLC5A3	0.000441637323934784	-0.738509	down
gene-TRPS1	0.00702860485058278	0.700450100337262	up		gene-MSI1	0.000477478489003451	-0.805166	down
gene-LOC106035717	0.00212378794472495	0.700450100337262	up		gene-TRAF4	0.000148613740783384	-1.38031	down
gene-ANKRD37	0.000429142158753751	0.700450100337262	up		gene-SELENOI	8.86580182553472e-06	-0.771664	down
gene-KLHL41	0.0051335194830512	0.700450100337262	up		gene-ACLY	0.00302410203239638	-0.680652	down
gene-KCNQ5	5.06655959988442e-06	0.700450100337262	up		gene-DMAP1	0.00972896082495921	-0.585755	down
gene-SEMA3F	0.000318791953271824	0.700450100337262	up		gene-GBA2	7.60203634418924e-05	-0.763263	down
gene-SEMA3C	0.00626310173783008	0.700450100337262	up		gene-ZFP91	0.00321960825145928	-0.611795	down
gene-LOC125181523	0.00178533929445056	0.700450100337262	up		gene-TRIB1	0.00306023967341929	-0.660297	down
gene-P2RX1	8.95111433646407e-06	0.700450100337262	up		gene-GRM4	0.00704019324670147	-1.06142	down
gene-KEL	0.00379818072313642	0.700450100337262	up		gene-CCDC77	0.00844127443099019	-1.102	down
gene-SCGN	0.0027127324527416	0.700450100337262	up		gene-CUX2	0.000653401029454349	-0.829643	down
gene-NKX3-1	0.00822314131758834	0.700450100337262	up		gene-CDT1	0.00920775546221447	-0.930858	down
gene-ENDOD1	0.00667206536488544	0.700450100337262	up		gene-ARHGEF37	0.00976414621547467	-1.30457	down
gene-CACNA2D1	0.000233724430899961	0.700450100337262	up		gene-MRPS6	4.83799586154688e-08	-0.6451	down
gene-CDK6	0.00990878138182616	0.700450100337262	up		gene-TPCN1	0.0041531516996922	-0.597175	down
gene-NFATC1	2.3102851363016e-05	0.700450100337262	up		gene-FDXR	0.0021390369612094	-0.728878	down
gene-SYT6	0.00718773603244948	0.700450100337262	up		gene-LOC106033779	0.0036490303814115	-1.42699	down
gene-ADGRG6	0.000174021465810798	0.700450100337262	up		gene-TMEM35A	0.00970824338093009	-0.66563	down
gene-LAD1	0.00674713819432752	0.700450100337262	up		gene-LOC106031301	0.000661223268914414	-1.0396	down
gene-RELN	1.49340607179986e-06	0.700450100337262	up		gene-LRRN1	0.00157762767226524	-1.39295	down
gene-SMARCAD1	0.00421116063198013	0.700450100337262	up
gene-PSTPIP1	0.00467290278439437	0.700450100337262	up
gene-PDE1A	0.000245474674985502	0.700450100337262	up
gene-LOC106049876	0.00064907681953007	0.700450100337262	up
gene-ID4	0.000239625568951177	0.700450100337262	up
gene-AFF3	3.397037161923e-06	0.700450100337262	up
gene-HPGD	0.00184372114945315	0.700450100337262	up
gene-DAAM2	0.00145155530910057	0.700450100337262	up
gene-LOC106032139	0.00354348228558953	0.700450100337262	up
gene-PIK3C2G	8.70460386549565e-05	0.700450100337262	up
gene-VCL	0.00442200346688624	0.700450100337262	up
gene-PCBP3	0.00246317718067135	0.700450100337262	up
gene-PARP6	0.00275424085464354	0.700450100337262	up
gene-IKBKE	0.00350595999049557	0.700450100337262	up
gene-PRRX2	0.000111280516256041	0.700450100337262	up
gene-MAP7D1	0.00014379122893652	0.700450100337262	up
gene-SYT10	0.0078768768093426	0.700450100337262	up
gene-CHN2	4.26909278425883e-06	0.700450100337262	up
gene-GPR146	3.50183642007746e-05	0.700450100337262	up
gene-FOXO3	0.000733789522069355	0.700450100337262	up
gene-LOC106033328	0.000335886526131528	0.700450100337262	up
gene-PROX1	0.000121794617885346	0.700450100337262	up
gene-PITPNC1	0.000632518667914885	0.700450100337262	up
gene-SUN2	0.00838571309787552	0.700450100337262	up
gene-PDE8A	0.00179091170453749	0.700450100337262	up
gene-HEBP2	0.00279105789350838	0.700450100337262	up
gene-HEBP1	0.000598952222238601	0.700450100337262	up
gene-TBX2	0.00443070800034729	0.700450100337262	up
gene-CCDC50	0.000824607571893547	0.700450100337262	up
gene-LOC106030345	1.72884792572794e-07	0.700450100337262	up
gene-LOC106030346	0.000863500302192706	0.700450100337262	up
gene-LOC106030343	1.80700008736024e-07	0.700450100337262	up
gene-PRKAR1B	0.00080409389519729	0.700450100337262	up
gene-LOC125181805	0.00427431768306771	0.700450100337262	up
gene-LOC106036393	0.00321317835119011	0.700450100337262	up
gene-NCALD	0.00506224717241983	0.700450100337262	up
gene-SNAP91	0.000196168008756111	0.700450100337262	up
gene-ROR2	0.00357530013772401	0.700450100337262	up
gene-ROR1	5.96117920805331e-05	0.700450100337262	up
gene-MAMDC2	9.30736607043869e-07	0.700450100337262	up
gene-SEPTIN7	0.000464193728784535	0.700450100337262	up
gene-ACOD1	0.00480658790740654	0.700450100337262	up
gene-TINAGL1	0.0016975274739539	0.700450100337262	up
gene-LOC106045441	2.25351537163299e-06	0.700450100337262	up
gene-LYRM9	0.00149302659035006	0.700450100337262	up
gene-PTCHD1	0.000236402169166281	0.700450100337262	up
gene-CDC42EP3	0.000481200036998411	0.700450100337262	up
gene-LAMA4	0.000253845157098691	0.700450100337262	up
gene-TBC1D8	0.00239122181575604	0.700450100337262	up
gene-ADRA2A	3.45107404385633e-05	0.700450100337262	up
gene-FNBP1	0.00575165100036079	0.700450100337262	up
gene-PTBP2	0.00499098697712008	0.700450100337262	up
gene-MYC	2.77477816702987e-06	0.700450100337262	up
gene-LOC106032991	0.000231642794294498	0.700450100337262	up
gene-RECK	0.00256122259905182	0.700450100337262	up
gene-RSPO3	7.23831909175825e-05	0.700450100337262	up
gene-LOC106033102	0.00602458305731082	0.700450100337262	up
gene-CD58	0.0040928069003825	0.700450100337262	up
gene-RPLP1	0.00486558423337946	0.700450100337262	up
gene-GOLIM4	0.00762369995200381	0.700450100337262	up
gene-NIBAN1	3.63806770646849e-07	0.700450100337262	up
gene-LOC106035235	3.20085595333567e-05	0.700450100337262	up
gene-TCIM	3.3420045567624e-05	0.700450100337262	up
gene-LPAR6	1.96617614119346e-05	0.700450100337262	up
gene-LOC106044430	4.39827529789189e-05	0.700450100337262	up
gene-PLCXD3	0.000747009772732233	0.700450100337262	up
gene-TPM2	3.04416638873306e-05	0.700450100337262	up
gene-TPM1	0.000587604943118947	0.700450100337262	up
gene-CSRP1	2.64216768460943e-07	0.700450100337262	up
gene-LOC106041849	0.00155998291763793	0.700450100337262	up
gene-PDZRN3	0.000985354340435755	0.700450100337262	up
gene-LOC106047141	9.64878246979748e-05	0.700450100337262	up
gene-LOC106033442	0.00012901311090087	0.700450100337262	up
gene-EVA1C	0.00676073014659015	0.700450100337262	up
gene-EVA1A	0.000402011473901999	0.700450100337262	up
gene-ABCC9	0.00135445929687462	0.700450100337262	up
gene-TEAD3	0.00289486719034497	0.700450100337262	up
gene-CUNH18orf54	0.00328667278788146	0.700450100337262	up
gene-LOC106049456	3.96164524374796e-05	0.700450100337262	up
gene-PHEX	0.00880745986241881	0.700450100337262	up
gene-RPS19	0.000340417580347159	0.700450100337262	up
gene-RPS14	0.00237886521377824	0.700450100337262	up
gene-RPS16	0.000829385855016291	0.700450100337262	up
gene-RPS12	0.00893427170204013	0.700450100337262	up
gene-LOC106030552	0.00180571378835922	0.700450100337262	up
gene-UNC5B	0.00600243526139319	0.700450100337262	up
gene-ERBIN	0.000868249307418016	0.700450100337262	up
gene-OLFML2B	0.00998821030861868	0.700450100337262	up
gene-CD109	1.03547182059423e-05	0.700450100337262	up
gene-SFXN1	0.000353850450157585	0.700450100337262	up
gene-AGTR1	5.12162008063137e-06	0.700450100337262	up
gene-AGTR2	1.20490402963514e-06	0.700450100337262	up
gene-PLCE1	0.00391770288713375	0.700450100337262	up
gene-ADGRL4	1.82257752770285e-06	0.700450100337262	up
gene-LOC106032682	0.00565120741225543	0.700450100337262	up
gene-RASSF8	0.000285798816905443	0.700450100337262	up
gene-RASSF9	0.000199231286665932	0.700450100337262	up
gene-HTR2B	4.00778286141338e-05	0.700450100337262	up
gene-SORBS1	4.11565382165943e-05	0.700450100337262	up
gene-MYL9	8.58374941719849e-06	0.700450100337262	up
gene-MYLK	2.20353232457767e-06	0.700450100337262	up
gene-AGL	0.000711940552666139	0.700450100337262	up
gene-SH3PXD2B	0.00599564698527688	0.700450100337262	up
gene-SH3PXD2A	4.37059611495015e-05	0.700450100337262	up
gene-FHOD3	0.00128064338461216	0.700450100337262	up
gene-KCNMB1	6.46364158975734e-06	0.700450100337262	up
gene-COL5A2	0.00672761994480425	0.700450100337262	up
gene-LAPTM4B	8.13256905101601e-06	0.700450100337262	up
gene-UBE2J1	0.00736555043806105	0.700450100337262	up
gene-LOC106047656	0.00667251988802539	0.700450100337262	up
gene-CUNH2orf88	0.00737891831968742	0.700450100337262	up
gene-LOC106045951	0.00810804706790047	0.700450100337262	up
gene-LOC106032270	0.00041509924057614	0.700450100337262	up
gene-LOC106030637	0.000479363707289558	0.700450100337262	up
gene-HLF	0.000173740018695888	0.700450100337262	up
gene-ADAM33	0.00355893042408229	0.700450100337262	up
gene-LZTS3	0.000456130199764556	0.700450100337262	up
gene-LOC125180668	0.00132140986562377	0.700450100337262	up
gene-EMP2	0.001830722015577	0.700450100337262	up
gene-LOC106040002	0.00926670297023536	0.700450100337262	up
gene-LOC106048582	0.00443424082228759	0.700450100337262	up
gene-LITAF	0.00174419455399583	0.700450100337262	up
gene-GPX8	0.00130444053038449	0.700450100337262	up
gene-PI15	0.00352737117951077	0.700450100337262	up
gene-LRRC3B	0.000434953204866922	0.700450100337262	up
gene-PGGHG	0.00293382378636337	0.700450100337262	up
gene-ST8SIA4	0.00796359161381726	0.700450100337262	up
gene-FRZB	6.10759512733961e-05	0.700450100337262	up
gene-SESN3	0.00481356895558485	0.700450100337262	up
gene-ACTA1	2.9223121454097e-05	0.700450100337262	up
gene-TMEM156	0.00538119317685024	0.700450100337262	up
gene-LOC106040672	0.00335867442911121	0.700450100337262	up
gene-SERPIND1	2.02742669156074e-10	0.700450100337262	up
gene-LOC125181815	0.000959489455045875	0.700450100337262	up
gene-ADGRD1	7.30400210894232e-06	0.700450100337262	up
gene-EMILIN1	3.20782568693934e-08	0.700450100337262	up
gene-NR5A2	0.00155830821607704	0.700450100337262	up
gene-FILIP1L	0.00321857428104841	0.700450100337262	up
gene-JPH2	5.25434299199743e-05	0.700450100337262	up
gene-AMACR	0.00127876679894918	0.700450100337262	up
gene-MINDY4	0.00370539262612172	0.700450100337262	up
gene-DYSF	6.66305797275667e-07	0.700450100337262	up
gene-C3AR1	0.000214629934262797	0.700450100337262	up
gene-SHE	0.00891772398584007	0.700450100337262	up
gene-LOC106033601	0.00605206150551435	0.700450100337262	up
gene-RNF186	0.00156340502422582	0.700450100337262	up
gene-KCTD15	0.00615040521874361	0.700450100337262	up
gene-LOC106040738	0.00598153434748379	0.700450100337262	up
gene-NID1	3.44314927362283e-06	0.700450100337262	up
gene-PRSS23	0.00434140940043803	0.700450100337262	up
gene-CTBP2	0.000476187995637748	0.700450100337262	up
gene-COL3A1	0.000212499152762247	0.700450100337262	up
gene-SLC12A5	0.00908705410989959	0.700450100337262	up
gene-TARBP1	0.00880773635741703	0.700450100337262	up
gene-SH2D1B	0.00311934982992121	0.700450100337262	up
gene-NPAS2	0.000609416407924796	0.700450100337262	up
gene-TEK	2.87112689762616e-05	0.700450100337262	up
gene-OXCT1	0.00728540017759928	0.700450100337262	up
gene-KCNK1	0.00236048439403088	0.700450100337262	up
gene-LOC106030540	0.00500018553457875	0.700450100337262	up
gene-LOC106032592	0.00935834983730405	0.700450100337262	up
gene-MAP3K20	0.00114350167894632	0.700450100337262	up
gene-ZDHHC15	0.00029014096063417	0.700450100337262	up
gene-DGLUCY	0.00164842852382341	0.700450100337262	up
gene-FES	0.00897106545610695	0.700450100337262	up
gene-OLFML1	1.62309291448975e-05	0.700450100337262	up
gene-BDH2	0.0038158573612462	0.700450100337262	up
gene-LOC106048083	2.21693144702409e-05	0.700450100337262	up
gene-RXRA	0.000421174343236693	0.700450100337262	up
gene-HOXB5	0.0013847088481231	0.700450100337262	up
gene-HOXB7	0.00069098442437617	0.700450100337262	up
gene-HOXB6	0.00196045398688564	0.700450100337262	up
gene-HOXB8	0.00405426535038766	0.700450100337262	up
gene-SPON1	3.47875700585248e-07	0.700450100337262	up
gene-ROCK2	6.31755403529764e-05	0.700450100337262	up
gene-LY75	0.00144450467197144	0.700450100337262	up
gene-LOC125181344	0.00199076798063425	0.700450100337262	up
gene-OMD	0.000524257799353694	0.700450100337262	up
gene-IL6R	0.00921368515362212	0.700450100337262	up
gene-NRP2	0.00609352535510989	0.700450100337262	up
gene-MSRB3	0.000526205225144632	0.700450100337262	up
gene-TFPI2	2.29081736367991e-08	0.700450100337262	up
gene-P3H3	0.00117542478182111	0.700450100337262	up
gene-GINM1	0.0060464263368483	0.700450100337262	up
gene-PTEN	0.00253113018408494	0.700450100337262	up
gene-UGP2	0.00102346626615686	0.700450100337262	up
gene-FNDC1	6.20836921288301e-06	0.700450100337262	up
gene-ITGA4	0.00329874061327947	0.700450100337262	up
gene-ITGA1	7.12935803776507e-05	0.700450100337262	up
gene-SLC27A3	0.000562348447395339	0.700450100337262	up
gene-DHX58	0.000512472932957823	0.700450100337262	up
gene-ECSCR	0.00363566534188087	0.700450100337262	up
gene-EXOC6	0.00954452405011264	0.700450100337262	up
gene-PBX1	0.000504348195024334	0.700450100337262	up
gene-DHRS7	0.000302804455296032	0.700450100337262	up
gene-HRH2	0.009945753954236	0.700450100337262	up
gene-HRH1	1.23543765305929e-05	0.700450100337262	up
gene-ASS1	0.00297700164062362	0.700450100337262	up
gene-ACHE	0.000250454258904338	0.700450100337262	up
gene-SMC5	0.00241639666731543	0.700450100337262	up
gene-PPDPFL	0.00107472657698034	0.700450100337262	up
gene-KCNIP4	0.000798255484541588	0.700450100337262	up
gene-FCHO2	0.000340806684908546	0.700450100337262	up
gene-CFAP57	0.00783398558723372	0.700450100337262	up
gene-RAB23	6.62576314731934e-06	0.700450100337262	up
gene-RNASET2	0.00253376371579686	0.700450100337262	up
gene-TRHDE	0.0037559824430184	0.700450100337262	up
gene-TGFBR2	1.25726189029138e-05	0.700450100337262	up
gene-LOC106036132	0.000855981821710087	0.700450100337262	up
gene-PTAFR	0.00380638049526534	0.700450100337262	up
gene-POGLUT3	0.0014650127494501	0.700450100337262	up
gene-EEF2K	1.97034386417019e-06	0.700450100337262	up
gene-NBL1	1.59685897854745e-06	0.700450100337262	up
gene-MMRN1	4.52626961166522e-10	0.700450100337262	up
gene-RDH10	8.57774074066322e-05	0.700450100337262	up
gene-TLR4	0.00295310940962825	0.700450100337262	up
gene-TLR2	0.00329127756580137	0.700450100337262	up
gene-TNFSF10	6.50769604507045e-05	0.700450100337262	up
gene-FKBP9	0.00515540301077331	0.700450100337262	up
gene-FKBP5	3.8124187932411e-05	0.700450100337262	up
gene-LOC106048077	3.70011859497584e-08	0.700450100337262	up
gene-PGR	2.77427063006655e-06	0.700450100337262	up
gene-MDK	0.00292165758077149	0.700450100337262	up
gene-LOC106041590	0.000806732033195409	0.700450100337262	up
gene-TPPP3	0.00153997150520792	0.700450100337262	up
gene-DTWD2	0.00859516219838175	0.700450100337262	up
gene-LOC125180432	0.000344880684171151	0.700450100337262	up
gene-PRUNE2	3.05216567652844e-06	0.700450100337262	up
gene-LHX6	0.00286154673943129	0.700450100337262	up
gene-LOC106049954	0.0027493144949857	0.700450100337262	up
gene-TTC39B	0.000837125624265827	0.700450100337262	up
gene-TTC39A	0.00109215516281827	0.700450100337262	up
gene-LOC125182462	0.00583424080983476	0.700450100337262	up
gene-MARCO	4.82893562046877e-07	0.700450100337262	up
gene-PHLDB2	0.00574722903639918	0.700450100337262	up
gene-LOC106036370	0.000361727822121054	0.700450100337262	up
gene-TGM2	0.00239945341737715	0.700450100337262	up
gene-GALNT5	0.000446698564917313	0.700450100337262	up
gene-KLHL29	0.00266880975564902	0.700450100337262	up
gene-KLHL24	0.00367378386435778	0.700450100337262	up
gene-P2RY14	0.00376889431758034	0.700450100337262	up
gene-GUCD1	0.0023435662523734	0.700450100337262	up
gene-TAGLN	0.00135579090674201	0.700450100337262	up
gene-FGFR1OP2	3.8112034927307e-05	0.700450100337262	up
gene-SH3BGRL	0.000783680950538138	0.700450100337262	up
gene-LOC106046470	0.00188682892115026	0.700450100337262	up
gene-PPP1R9A	0.00176964792315704	0.700450100337262	up
gene-RNF135	0.00317908411609456	0.700450100337262	up
gene-ZNF366	0.00283362298592418	0.700450100337262	up
gene-PALM2AKAP2	2.41937103559979e-05	0.700450100337262	up
gene-SLC34A2	1.25911888215142e-05	0.700450100337262	up
gene-AKAP1	0.00282799642691778	0.700450100337262	up
gene-TCF4	0.000896547382718171	0.700450100337262	up
gene-LOC106038483	1.29301804778465e-06	0.700450100337262	up
gene-NFKBIZ	0.000715829752964291	0.700450100337262	up
gene-VIPR1	0.00113329246434575	0.700450100337262	up
gene-VIPR2	1.64273335468696e-06	0.700450100337262	up
gene-ID2	0.0038851367927764	0.700450100337262	up
gene-F2RL1	0.00866681662784406	0.700450100337262	up
gene-F2RL2	4.67301601416147e-05	0.700450100337262	up
gene-LOC106030347	0.000296569550919495	0.700450100337262	up
gene-LOC106049527	0.00937467777867906	0.700450100337262	up
gene-SGMS1	0.00767252814018771	0.700450100337262	up
gene-GAB3	0.00815269762692016	0.700450100337262	up
gene-PID1	7.26588495349247e-06	0.700450100337262	up
gene-TUBB1	0.000301218277177439	0.700450100337262	up
gene-MEIS1	9.31907917875908e-05	0.700450100337262	up
gene-MEIS2	7.18754736363441e-07	0.700450100337262	up
gene-LOC125183743	0.00430216177743548	0.700450100337262	up
gene-CX3CL1	0.00332854849110462	0.700450100337262	up
gene-CD81	0.000168818980654014	0.700450100337262	up
gene-ADAMTS9	0.000401960720047335	0.700450100337262	up
gene-ADAMTS6	1.57687749494362e-05	0.700450100337262	up
gene-ADAMTS5	0.00691844706957899	0.700450100337262	up
gene-ADAMTS2	0.000353789176685311	0.700450100337262	up
gene-ADAMTS1	9.93097706950707e-06	0.700450100337262	up
gene-UGGT2	0.000841612236388991	0.700450100337262	up
gene-CHDH	0.00240891636443246	0.700450100337262	up
gene-ANKRD10	0.00019080777239203	0.700450100337262	up
gene-SIGLEC1	3.92896031057229e-10	0.700450100337262	up
gene-KCNS3	0.00500338673205508	0.700450100337262	up
gene-CSF1R	0.0003679750450109	0.700450100337262	up
gene-EPSTI1	0.00863868377753077	0.700450100337262	up
gene-GAL3ST4	0.00369736347259429	0.700450100337262	up
gene-UBE2B	0.000631310102687179	0.700450100337262	up
gene-LIMS1	0.00639732933629563	0.700450100337262	up
gene-LIMS2	8.67112812640592e-06	0.700450100337262	up
gene-IL17RC	0.00305697250479109	0.700450100337262	up
gene-DDX60	0.00868845793935183	0.700450100337262	up
gene-KCNH2	0.000278417302022763	0.700450100337262	up
gene-MPEG1	0.00577331410508634	0.700450100337262	up
gene-ADAMTS12	0.000693644508854706	0.700450100337262	up
gene-ADAMTS18	6.27347922672988e-06	0.700450100337262	up
gene-DNASE2B	0.00250512893164681	0.700450100337262	up
gene-POSTN	4.99942362193669e-06	0.700450100337262	up
gene-TMEM123	0.00258784250795831	0.700450100337262	up
gene-TF	0.00863091463363587	0.700450100337262	up
gene-FERMT2	0.00479529346305672	0.700450100337262	up
gene-FLVCR2	0.00757983874040944	0.700450100337262	up
gene-LOC125181335	0.000535493845656255	0.700450100337262	up
gene-PDE7B	0.00495880303320594	0.700450100337262	up
gene-SYT16	0.00630222656980045	0.700450100337262	up
gene-LOC106043403	0.00410704017078402	0.700450100337262	up
gene-PRKG1	0.00115840630312829	0.700450100337262	up
gene-LOC106048849	0.00172282568593978	0.700450100337262	up
gene-CRYL1	0.000247108093104656	0.700450100337262	up
gene-LOC106046568	0.000100649930818654	0.700450100337262	up
gene-RNF144A	2.79262208446293e-08	0.700450100337262	up
gene-RNF144B	4.77040065164484e-05	0.700450100337262	up
gene-FGF7	4.82829679630612e-07	0.700450100337262	up
gene-MAP4K3	0.000105684352866157	0.700450100337262	up
gene-ITGB1	0.00174029283621148	0.700450100337262	up
gene-MUSTN1	0.000169698541007698	0.700450100337262	up
gene-MTMR10	0.000226643648771704	0.700450100337262	up
gene-RASAL2	0.000720369263073682	0.700450100337262	up
gene-ARSK	0.00364916140744394	0.700450100337262	up
gene-PRG4	1.59168150517228e-09	0.700450100337262	up
gene-RPL31	0.00196685524202469	0.700450100337262	up
gene-RPL35	0.00929260225440265	0.700450100337262	up
gene-RPL34	0.00189934739290908	0.700450100337262	up
gene-RPL37	0.00514140669358482	0.700450100337262	up
gene-YPEL1	0.00398721633121588	0.700450100337262	up
gene-PALMD	0.00300838458839222	0.700450100337262	up
gene-LOC106036047	0.00780531402528741	0.700450100337262	up
gene-LOC106035094	7.41266690617604e-05	0.700450100337262	up
gene-FOXL3	0.0039741790213769	0.700450100337262	up
gene-LOC106049430	5.4438921749052e-08	0.700450100337262	up
gene-DLG2	8.02981712455843e-05	0.700450100337262	up
gene-LOC106034948	0.000224027666693595	0.700450100337262	up
gene-LOC106034947	7.51631230909085e-05	0.700450100337262	up
gene-ADAM12	5.34206546375518e-05	0.700450100337262	up
gene-LOC106032855	0.000788567938607509	0.700450100337262	up
gene-FN1	0.000842511540440279	0.700450100337262	up
gene-ALDH1L2	0.00776097501769634	0.700450100337262	up
gene-ANK2	0.000102099902419562	0.700450100337262	up
gene-ASPN	0.000739417043987698	0.700450100337262	up
gene-ASPA	0.00904014836880347	0.700450100337262	up
gene-CERK	0.000270088338820891	0.700450100337262	up
gene-LOXL1	0.00106251709744738	0.700450100337262	up
gene-GPR75	0.00115016398795593	0.700450100337262	up
gene-TIMP4	0.00217482151861858	0.700450100337262	up
gene-HOPX	0.000103718416641135	0.700450100337262	up
gene-LOC106034745	0.00236659560066059	0.700450100337262	up
gene-LOC106030041	0.00120038843027477	0.700450100337262	up
gene-LOC125183638	4.08381154456347e-07	0.700450100337262	up
gene-LOC106037211	0.000399698926351083	0.700450100337262	up
gene-SLIT3	0.000347134077252436	0.700450100337262	up
gene-KLF6	0.000573961600157012	0.700450100337262	up
gene-KLF5	0.00233307110013321	0.700450100337262	up
gene-RPL23A	0.00364197509242516	0.700450100337262	up
gene-PM20D2	9.47459636190287e-05	0.700450100337262	up
gene-LOC106029482	0.000237404665701062	0.700450100337262	up
gene-CUNH14orf132	9.89660881056324e-06	0.700450100337262	up
gene-SGCD	0.000365176088619641	0.700450100337262	up
gene-SGCE	0.00660155428522315	0.700450100337262	up
gene-LFNG	0.00210949304553444	0.700450100337262	up
gene-RANBP9	0.000779346232128545	0.700450100337262	up
gene-LOC106043386	6.02538624492586e-06	0.700450100337262	up
gene-DEPTOR	0.000158719265726893	0.700450100337262	up
gene-MXRA5	0.00498992945126849	0.700450100337262	up
gene-LOC106041678	0.000121913160971786	0.700450100337262	up
gene-RPS15A	1.60799108022478e-05	0.700450100337262	up
gene-LAMA2	0.000271277338439128	0.700450100337262	up
gene-STIMATE	0.0090866229833152	0.700450100337262	up
gene-LOC106033166	0.00401270485409298	0.700450100337262	up
gene-FTH1	0.00346573883901842	0.700450100337262	up
gene-CD34	0.00302265538994655	0.700450100337262	up
gene-CD36	4.26883027632225e-05	0.700450100337262	up
gene-BHLHE40	0.00347263497993849	0.700450100337262	up
gene-SLC22A3	0.000111411030659024	0.700450100337262	up
gene-IGF1	0.00301213992508015	0.700450100337262	up
gene-OVCH2	0.000692528552098407	0.700450100337262	up
gene-MAFB	0.000195917564517044	0.700450100337262	up
gene-PHETA2	0.00146394070257133	0.700450100337262	up
gene-LOC106030632	0.00155628287211307	0.700450100337262	up
gene-LOC125180660	0.000492067594887478	0.700450100337262	up
gene-NUAK1	6.63814283988834e-06	0.700450100337262	up
gene-COL15A1	0.00497980078178661	0.700450100337262	up
gene-LOC106037501	0.00493772844610311	0.700450100337262	up
gene-TPT1	0.00116644524992546	0.700450100337262	up
gene-NAB2	0.00592190040822578	0.700450100337262	up
gene-CTDSPL	0.000259279184972255	0.700450100337262	up
gene-LOC106030344	1.45479521574255e-05	0.700450100337262	up
gene-NPY4R2	0.00483397001123688	0.700450100337262	up
gene-GPR137B	0.00764354690053394	0.700450100337262	up
gene-BCL2A1	0.00679915808921863	0.700450100337262	up
gene-ADIPOQ	0.000819098459901992	0.700450100337262	up
gene-AHNAK2	9.33973167997711e-07	0.700450100337262	up
gene-PDLIM3	4.45918389943912e-05	0.700450100337262	up
gene-PDLIM5	0.000309621233883554	0.700450100337262	up
gene-PDLIM7	0.00350760363154218	0.700450100337262	up
gene-TESK1	0.00721729344705888	0.700450100337262	up
gene-LOC106049633	0.00848509852351637	0.700450100337262	up
gene-MAP2K5	0.00171044873291605	0.700450100337262	up
gene-GASK1B	0.00259671225410527	0.700450100337262	up
gene-LOC125181902	0.00245025902694475	0.700450100337262	up
gene-LOC106033539	0.00869514451154964	0.700450100337262	up
gene-F13B	8.22445498463595e-10	0.700450100337262	up
gene-PLEKHH2	0.000264021522629197	0.700450100337262	up
gene-SUCLG2	8.16715507730807e-05	0.700450100337262	up
gene-SLAIN1	0.00311980724903633	0.700450100337262	up
gene-SERINC5	0.000204198380821543	0.700450100337262	up
gene-JCHAIN	0.00152006731376977	0.700450100337262	up
gene-LMO2	0.000167271279786224	0.700450100337262	up
gene-NR1D2	0.00089416836516774	0.700450100337262	up
gene-RPL37A	0.00407288552711653	0.700450100337262	up
gene-C6	8.46693715888825e-09	0.700450100337262	up
gene-C7	1.16105260584165e-07	0.700450100337262	up
gene-LOC106034685	5.49260579366914e-05	0.700450100337262	up
gene-DPYSL3	0.000621682657001955	0.700450100337262	up
gene-LOXL2	0.000155337206959202	0.700450100337262	up
gene-THYN1	0.00564448113875828	0.700450100337262	up
gene-ANGPTL1	0.000283227111824899	0.700450100337262	up
gene-DHRS3	5.59693611899165e-06	0.700450100337262	up
gene-LOC125181531	0.0023018298872308	0.700450100337262	up
gene-PKD2	0.00230500219517416	0.700450100337262	up
gene-PKD1	1.01141522446497e-05	0.700450100337262	up
gene-GRIA1	2.93813039705679e-06	0.700450100337262	up
gene-TBX18	0.00337225696845953	0.700450100337262	up
gene-MMP2	0.00582062592786766	0.700450100337262	up
gene-SYN3	0.000667420821937619	0.700450100337262	up
gene-SYN2	0.000178652230808733	0.700450100337262	up
gene-SYNM	0.00742289877574051	0.700450100337262	up
gene-LOC106029971	0.00319959122637336	0.700450100337262	up
gene-IL13RA1	1.07639064352379e-08	0.700450100337262	up
gene-IL13RA2	0.00054041776197182	0.700450100337262	up
gene-GRN	0.000754756985959927	0.700450100337262	up
gene-LOC106036866	0.00638407207038462	0.700450100337262	up
gene-SLC9A3	0.000667023644476238	0.700450100337262	up
gene-DRAM1	0.00144765257240204	0.700450100337262	up
gene-MEOX2	0.000533394130064391	0.700450100337262	up
gene-KIAA1671	2.02176183392351e-05	0.700450100337262	up
gene-RPS7	0.00192730925986491	0.700450100337262	up
gene-ADGRF5	0.0047161672556604	0.700450100337262	up
gene-LOC106042726	0.00174284896948046	0.700450100337262	up
gene-CREBRF	6.32705892536521e-06	0.700450100337262	up
gene-LOC106049869	0.000611046669492493	0.700450100337262	up
gene-TNFAIP2	0.00990789588872604	0.700450100337262	up
gene-PDE2A	0.00256206555922736	0.700450100337262	up
gene-TNFRSF1A	9.18702872252375e-05	0.700450100337262	up
gene-MPP7	0.00632917982983343	0.700450100337262	up
gene-PDIA5	3.71840334386569e-05	0.700450100337262	up
gene-LOC106047527	4.48939159738479e-05	0.700450100337262	up
gene-PABPC1	0.00202780629638369	0.700450100337262	up
gene-PPARG	0.00775640277692162	0.700450100337262	up
gene-PTN	0.00542430297553063	0.700450100337262	up
gene-ERAP1	0.000953205705139038	0.700450100337262	up
gene-GPR171	0.000458147828433445	0.700450100337262	up
gene-BEAN1	0.00608458986089872	0.700450100337262	up
gene-IGSF10	4.89292459021146e-11	0.700450100337262	up
gene-GULP1	2.91028780016764e-06	0.700450100337262	up
gene-BDKRB1	9.24956991699383e-05	0.700450100337262	up
gene-BDKRB2	1.42956722822308e-08	0.700450100337262	up
gene-CHRD	0.00603962875793477	0.700450100337262	up
gene-DIAPH2	0.000145844758263895	0.700450100337262	up
gene-NGEF	0.00119834725586559	0.700450100337262	up
gene-NOVA1	0.00814306140712509	0.700450100337262	up
gene-LOC106049124	1.20009384133694e-06	0.700450100337262	up
gene-ENC1	0.000925997346370011	0.700450100337262	up
gene-N4BP2L1	0.000468689807063396	0.700450100337262	up
gene-LOC106029319	0.000194889282159849	0.700450100337262	up
gene-LOC106029317	3.73876597503681e-05	0.700450100337262	up
gene-IRF4	0.00386064744549144	0.700450100337262	up
gene-ZHX2	0.00934275594950937	0.700450100337262	up
gene-NELL2	6.67351719273136e-05	0.700450100337262	up
gene-SCUBE2	0.000504760823464182	0.700450100337262	up
gene-SCUBE1	9.85474335783675e-05	0.700450100337262	up
gene-FBXL22	0.00233302920605884	0.700450100337262	up
gene-CLSTN3	0.000252269411912606	0.700450100337262	up
gene-ACSS1	0.000106596188013117	0.700450100337262	up
gene-COL6A1	6.67446262635781e-05	0.700450100337262	up
gene-COL6A2	9.64292525115643e-05	0.700450100337262	up
gene-COL6A3	0.0056034729637643	0.700450100337262	up
gene-LOC125181361	7.70562173451143e-06	0.700450100337262	up
gene-LOC106049351	0.000642978926291937	0.700450100337262	up
gene-RAB4A	0.000290998718434644	0.700450100337262	up
gene-FLI1	0.000300318658260215	0.700450100337262	up
gene-NHLRC2	0.00390048702797507	0.700450100337262	up
gene-OSMR	2.99701683417708e-05	0.700450100337262	up
gene-ADRA1D	9.54078746456195e-05	0.700450100337262	up
gene-TLL1	0.000711932703267358	0.700450100337262	up
gene-LAPTM5	0.003263442701018	0.700450100337262	up
gene-CRYBB3	0.000820731078988182	0.700450100337262	up
gene-LOC106049048	0.00428351538752388	0.700450100337262	up
gene-PAM	0.000544213692946184	0.700450100337262	up
gene-NHS	7.29587012950602e-05	0.700450100337262	up
gene-COL16A1	6.05270730668308e-09	0.700450100337262	up
gene-USP6NL	0.0015743640957546	0.700450100337262	up
gene-VCAM1	8.04117518971153e-05	0.700450100337262	up
gene-LAMB2	0.000534577414132318	0.700450100337262	up
gene-THRB	6.03248062979104e-06	0.700450100337262	up
gene-SLC2A12	0.0025551639700589	0.700450100337262	up
gene-ANGPT1	0.00131178435976049	0.700450100337262	up
gene-CAPN2	0.000741380076341091	0.700450100337262	up
gene-AEBP1	0.000223504684901773	0.700450100337262	up
gene-MAP3K6	0.00569695751955852	0.700450100337262	up
gene-KCNE4	0.000105716265935643	0.700450100337262	up
gene-LOC125183345	0.000182394045492098	0.700450100337262	up
gene-RGS11	0.00274946917736592	0.700450100337262	up
gene-LOC125180691	0.00206071147198533	0.700450100337262	up
gene-PRDM6	0.000185064802486107	0.700450100337262	up
gene-TRIM25	0.000190543306519689	0.700450100337262	up
gene-LOC125181877	6.03847253218091e-06	0.700450100337262	up
gene-LOC125181871	0.00370250703647858	0.700450100337262	up
gene-DLL4	5.29357809090914e-05	0.700450100337262	up
gene-LYN	0.00654057606825789	0.700450100337262	up
gene-RPS28	0.00229419655043142	0.700450100337262	up
gene-RPS21	0.00125938978845933	0.700450100337262	up
gene-RPS24	0.000784642625323161	0.700450100337262	up
gene-RPS26	0.00064236585131825	0.700450100337262	up
gene-LOC106045148	0.00158938301912868	0.700450100337262	up
gene-MAT1A	0.00860208556791586	0.700450100337262	up
gene-ALDH1A3	0.0005704162988654	0.700450100337262	up
gene-ALDH1A2	0.00114234052710132	0.700450100337262	up
gene-GLIS1	5.18142549983057e-05	0.700450100337262	up
gene-NAAA	0.00191886430071483	0.700450100337262	up
gene-CERT1	0.00366328279830259	0.700450100337262	up
gene-CAVIN2	1.96460606363936e-07	0.700450100337262	up
gene-CAVIN1	0.000272330278826353	0.700450100337262	up
gene-OGN	7.10619693016365e-07	0.700450100337262	up
gene-GPR20	0.00367482047521073	0.700450100337262	up
gene-SLITRK2	0.00302441705119255	0.700450100337262	up
gene-WNK4	3.61808518393915e-05	0.700450100337262	up
gene-BAG2	2.29207791349151e-05	0.700450100337262	up
gene-RPL26L1	0.00104658631712569	0.700450100337262	up
gene-HACD4	1.1346481882299e-05	0.700450100337262	up
gene-HHIPL1	0.000451226048663775	0.700450100337262	up
gene-LOC106029454	9.47994174560377e-05	0.700450100337262	up
gene-ACOX2	0.00802510479214655	0.700450100337262	up
gene-SCNN1A	0.00199697618747747	0.700450100337262	up
gene-CALD1	0.00308286149494072	0.700450100337262	up
gene-MYOF	4.34865938890518e-05	0.700450100337262	up
gene-NFIL3	0.00138182747799643	0.700450100337262	up
gene-VWF	3.26189917050716e-08	0.700450100337262	up
gene-PCSK2	7.10226462304865e-09	0.700450100337262	up
gene-KLF13	2.99013388556539e-08	0.700450100337262	up
gene-KCNMA1	0.000281779561029059	0.700450100337262	up
gene-RGL2	0.000806670138950946	0.700450100337262	up
gene-SFRP4	2.62316958770021e-05	0.700450100337262	up
gene-PCBD1	0.000428566818348517	0.700450100337262	up
gene-LOC125181768	0.00635452424397862	0.700450100337262	up
gene-MYCT1	0.00544570481175912	0.700450100337262	up
gene-RBP5	0.00327625387374861	0.700450100337262	up
gene-DNAJB4	0.00129596406243993	0.700450100337262	up
gene-TSC22D3	0.000687965408934025	0.700450100337262	up
gene-CPT1A	0.000104377831196661	0.700450100337262	up
gene-SLC16A2	0.0035865914891726	0.700450100337262	up
gene-SLC16A7	0.00551179387600588	0.700450100337262	up
gene-SLC16A5	0.000705301007684911	0.700450100337262	up
gene-HTRA3	2.50205279353273e-05	0.700450100337262	up
gene-SLC15A4	0.00911282918825086	0.700450100337262	up
gene-LOC125181676	0.00200838648868809	0.700450100337262	up
gene-SCARA3	0.0013530691921761	0.700450100337262	up
gene-CSF3R	0.000298312985148905	0.700450100337262	up
gene-CGGBP1	0.00673142327723405	0.700450100337262	up
gene-FHL5	0.000409276514157121	0.700450100337262	up
gene-FHL3	0.000327206441835696	0.700450100337262	up
gene-FHL2	1.09957931678141e-07	0.700450100337262	up
gene-FHL1	9.98169037794508e-09	0.700450100337262	up
gene-PEAK1	2.01157722377055e-05	0.700450100337262	up
gene-LOC106035040	0.000773754152822013	0.700450100337262	up
gene-AFF2	0.000524676454906913	0.700450100337262	up
gene-EPHX4	5.06172970648248e-06	0.700450100337262	up
gene-PLA1A	0.00762114340593984	0.700450100337262	up
gene-PTPRU	0.00503417164508934	0.700450100337262	up
gene-NR1H3	1.17678914027661e-05	0.700450100337262	up
gene-B4GALT1	0.00879338636409629	0.700450100337262	up
gene-CLIC2	0.00126899279475218	0.700450100337262	up
gene-CLIC5	0.000701984440693103	0.700450100337262	up
gene-SLC38A6	0.00237433985429031	0.700450100337262	up
gene-LOC106048738	0.000229964411218024	0.700450100337262	up
gene-TMEM140	0.00679855187512982	0.700450100337262	up
gene-NR2F2	0.00340660652116759	0.700450100337262	up
gene-RP2	0.00265947293958135	0.700450100337262	up
gene-SRI	0.000543614062797722	0.700450100337262	up
gene-IL15	0.000552591394642344	0.700450100337262	up
gene-LRCH2	0.000216268938338863	0.700450100337262	up
gene-ASB2	0.000146858154585922	0.700450100337262	up
gene-LOC106047968	0.0032278278446095	0.700450100337262	up
gene-PLPP1	0.000533533196890104	0.700450100337262	up
gene-NINJ1	0.00027785989097323	0.700450100337262	up
gene-MCUB	0.00808063472814853	0.700450100337262	up
gene-LOC106032177	0.00676771127195282	0.700450100337262	up
gene-EPB42	0.00437894966509869	0.700450100337262	up
gene-NRIP3	0.00279428452208326	0.700450100337262	up
gene-LOC106041532	5.14587466125217e-06	0.700450100337262	up
gene-DES	2.29657932104532e-05	0.700450100337262	up
gene-PAN3	0.00386750683002863	0.700450100337262	up
gene-FYCO1	9.54757122772765e-05	0.700450100337262	up
gene-RYR3	6.88843849629058e-07	0.700450100337262	up
gene-FGL1	0.000196696064056947	0.700450100337262	up
gene-LOC106041090	0.00190073093926552	0.700450100337262	up
gene-LAMB1	3.39856406151526e-06	0.700450100337262	up
gene-IGSF6	0.000830443040612192	0.700450100337262	up
gene-CSPG4	0.00259926138787716	0.700450100337262	up
gene-LOC125184593	0.00237006967627447	0.700450100337262	up
gene-LOC106033756	1.35773786534715e-05	0.700450100337262	up
gene-LOC106035756	0.0016431215716211	0.700450100337262	up
gene-CTTNBP2NL	0.00605561434033726	0.700450100337262	up
gene-LOC106045561	4.0531028915997e-05	0.700450100337262	up
gene-GNAL	0.00860399599860476	0.700450100337262	up
gene-NEURL1B	9.15978695037772e-06	0.700450100337262	up
gene-BMPER	6.04421705188796e-05	0.700450100337262	up
gene-KIT	0.00947367224947415	0.700450100337262	up
gene-MAST4	4.23252468226523e-05	0.700450100337262	up
gene-DPP4	0.0017509656086916	0.700450100337262	up
gene-KCNJ8	2.09009880596236e-06	0.700450100337262	up
gene-LOC106039689	0.000173881138577881	0.700450100337262	up
gene-NPR1	8.72127860499755e-08	0.700450100337262	up
gene-NPR2	0.00506583208700833	0.700450100337262	up
gene-LOC106048984	0.000441904423550813	0.700450100337262	up
gene-LOC106041406	0.000548876516691187	0.700450100337262	up
gene-JCAD	0.0095536995070599	0.700450100337262	up
gene-ZDHHC20	0.000105288469563765	0.700450100337262	up
gene-ANGPTL2	3.63562792480731e-09	0.700450100337262	up
gene-RAB30	0.000708970617869487	0.700450100337262	up
gene-SRPK2	1.30255093184711e-06	0.700450100337262	up
gene-ERO1B	0.00354634961107854	0.700450100337262	up
gene-HOXC8	0.00252130172098508	0.700450100337262	up
gene-HOXC9	2.34168402346996e-08	0.700450100337262	up
gene-TTC7A	0.00112533880648988	0.700450100337262	up
gene-EIF2AK2	0.000605351227832259	0.700450100337262	up
gene-PHACTR2	0.000295883547899088	0.700450100337262	up
gene-PDGFD	0.0026742930460934	0.700450100337262	up
gene-PLA2G4B	0.00401939176888727	0.700450100337262	up
gene-REEP2	0.00379766993499116	0.700450100337262	up
gene-RPS27A	0.00674574097448292	0.700450100337262	up
gene-LOC106034182	0.00305030477610935	0.700450100337262	up
gene-LOC125182926	0.000424108665114024	0.700450100337262	up
gene-AVPR1A	1.88772057512736e-05	0.700450100337262	up
gene-SYNGAP1	4.41257956472182e-05	0.700450100337262	up
gene-SRGAP2	0.0059900782368883	0.700450100337262	up
gene-LOC125181144	0.000924189750011337	0.700450100337262	up
gene-GPR182	0.00541252804449826	0.700450100337262	up
gene-LOC106030416	0.000787331884453621	0.700450100337262	up
gene-ZNFX1	0.00931901845400955	0.700450100337262	up
gene-PRR16	0.00322705172686988	0.700450100337262	up
gene-PDK4	0.000469623769339897	0.700450100337262	up
gene-RTKN	0.00682103863376193	0.700450100337262	up
gene-PLXDC2	3.63467923962959e-05	0.700450100337262	up
gene-MED13L	2.10355675543431e-06	0.700450100337262	up
gene-RPL11	0.00859183626300895	0.700450100337262	up
gene-ZEB1	0.00172701187700592	0.700450100337262	up
gene-ZEB2	0.00794036836682565	0.700450100337262	up
gene-LOC106047109	7.56344497546131e-05	0.700450100337262	up
gene-LMOD1	2.64785533180374e-05	0.700450100337262	up
gene-IRAK4	0.000956597282122298	0.700450100337262	up
gene-TOP2B	0.00933181935301184	0.700450100337262	up
gene-CEBPA	7.5081066483146e-05	0.700450100337262	up
gene-CDC14B	0.00233003749633025	0.700450100337262	up
gene-LOC106029620	3.02042942027869e-05	0.700450100337262	up
gene-A2M	5.02288231821195e-06	0.700450100337262	up
gene-SYK	0.00422345562811857	0.700450100337262	up
gene-RAB31	1.49803366439993e-05	0.700450100337262	up
gene-FBXO32	1.906326039689e-06	0.700450100337262	up
gene-HPSE	0.00744530324581139	0.700450100337262	up
gene-REEP3	0.00296272000464526	0.700450100337262	up
gene-HIPK2	0.00576429297563305	0.700450100337262	up
gene-GJA5	0.00548224082846996	0.700450100337262	up
gene-LOC106033591	0.000622623573101724	0.700450100337262	up
gene-LOC125184029	2.96156783261341e-06	0.700450100337262	up
gene-EEF1D	0.00507237106732262	0.700450100337262	up
gene-PRRG1	0.00396263528366561	0.700450100337262	up
gene-NISCH	0.000229504542679919	0.700450100337262	up
gene-JAK2	0.00415005743789041	0.700450100337262	up
gene-DSTN	0.00867292215498079	0.700450100337262	up
gene-CCDC102B	1.11445424186755e-09	0.700450100337262	up
gene-FGFRL1	1.27456264474399e-05	0.700450100337262	up
gene-MYH9	0.00979068507889283	0.700450100337262	up
gene-PAWR	0.00111297979708179	0.700450100337262	up
gene-PLD3	0.00990882003322494	0.700450100337262	up
gene-MYO1E	0.00183136550552736	0.700450100337262	up
gene-PLA2R1	0.000146541027739224	0.700450100337262	up
gene-PRLR	0.00259255685006198	0.700450100337262	up
gene-MFAP5	8.13730800144472e-05	0.700450100337262	up
gene-LOC106045634	0.000559078636037346	0.700450100337262	up
gene-PHLDA3	0.00133742641834611	0.700450100337262	up
gene-CMKLR2	0.00163095233361926	0.700450100337262	up
gene-SETBP1	0.00777433856772114	0.700450100337262	up
gene-CPED1	3.75275912698781e-06	0.700450100337262	up
gene-ARHGAP28	0.00163105336365666	0.700450100337262	up
gene-GSN	9.79647224201891e-05	0.700450100337262	up
gene-EEF1B2	0.00652112759911829	0.700450100337262	up
gene-NDRG1	2.24289673140036e-09	0.700450100337262	up
gene-LOC106045795	5.24152402050743e-09	0.700450100337262	up
gene-F3	0.0044760015931966	0.700450100337262	up
gene-LOC106045865	8.48459315137135e-07	0.700450100337262	up
gene-TNXB	6.82352653651135e-08	0.700450100337262	up
gene-ACO1	0.00359147435654905	0.700450100337262	up
gene-LOC106029992	0.000113820363367509	0.700450100337262	up
gene-PURB	0.000551089761502585	0.700450100337262	up
gene-LOC106044878	5.54253048498207e-06	0.700450100337262	up
gene-CRIM1	0.00185169905042542	0.700450100337262	up
gene-PTGER4	0.000581261180925884	0.700450100337262	up
gene-SSH3	0.000644676409232438	0.700450100337262	up
gene-MID1IP1	0.00113057435663339	0.700450100337262	up
gene-MECOM	0.000389085809861336	0.700450100337262	up
gene-ENPP2	0.00138575354734254	0.700450100337262	up
gene-LRRFIP1	1.83519461433348e-06	0.700450100337262	up
gene-CRISPLD2	5.54449467824073e-08	0.700450100337262	up
gene-BCL2L15	7.96053604398009e-05	0.700450100337262	up
gene-MYH11	2.22028388888543e-07	0.700450100337262	up
gene-GXYLT2	0.0045805792887354	0.700450100337262	up
gene-SYNE1	0.00095400036228624	0.700450100337262	up
gene-LOC106048002	0.000530113916537527	0.700450100337262	up
gene-LOC106049756	0.00769352475996665	0.700450100337262	up
gene-NFIX	0.00358862802507697	0.700450100337262	up
gene-LOC106036842	2.87895653551698e-06	0.700450100337262	up
gene-CPXM1	0.00369831469611533	0.700450100337262	up
gene-ZCCHC24	1.35296757138579e-06	0.700450100337262	up
gene-CFTR	0.00774887252349201	0.700450100337262	up
gene-JSRP1	2.2140967299907e-05	0.700450100337262	up
gene-STOM	0.00165733555242871	0.700450100337262	up
gene-CRACR2A	0.00383108369714649	0.700450100337262	up
gene-ACTG2	0.0013047336105642	0.700450100337262	up
gene-ACTG1	0.000574812317980703	0.700450100337262	up
gene-DDX58	0.00298345080641059	0.700450100337262	up
gene-C1QTNF7	0.000179391686467429	0.700450100337262	up
gene-IFIH1	0.000232729742958227	0.700450100337262	up
gene-CLU	0.000635700849406365	0.700450100337262	up
gene-TBXAS1	0.00375374601475361	0.700450100337262	up
gene-FAS	0.00025198482519468	0.700450100337262	up
gene-ROBO4	0.00754261591999593	0.700450100337262	up
gene-TMEM131L	0.00609441834866008	0.700450100337262	up
gene-NHSL1	0.00428707442738644	0.700450100337262	up
gene-SLK	0.00647006224702202	0.700450100337262	up
gene-PIK3R1	0.00502664844858052	0.700450100337262	up
gene-GNAI1	0.000689075709418538	0.700450100337262	up
gene-NCS1	1.68979765941925e-05	0.700450100337262	up
gene-COLEC11	0.00841056376799327	0.700450100337262	up
gene-LOC125180557	2.92837061477167e-05	0.700450100337262	up
gene-P4HA3	0.000178451741295026	0.700450100337262	up
gene-RIMS1	0.000212715033178072	0.700450100337262	up
gene-ABHD5	0.00487207285734489	0.700450100337262	up
gene-LOC106043980	0.00637011067827994	0.700450100337262	up
gene-SLC13A5	0.00334397615139571	0.700450100337262	up
gene-LARP6	0.0015416430646492	0.700450100337262	up
gene-MYD88	0.000123589036718594	0.700450100337262	up
gene-CAMK1D	0.000763947875101693	0.700450100337262	up
gene-TCF7L2	0.00965092443390749	0.700450100337262	up
gene-ESR1	0.00123035819294458	0.700450100337262	up
gene-AGA	0.00525721422183108	0.700450100337262	up
gene-STARD9	1.83534479908054e-05	0.700450100337262	up
gene-RPL29	0.00158112743772766	0.700450100337262	up
gene-PRKAR2B	1.00517305417412e-06	0.700450100337262	up
gene-LOX	9.39057704847651e-05	0.700450100337262	up
gene-LOC125181813	0.0020290080850335	0.700450100337262	up
gene-LOC125181811	0.00036435519563289	0.700450100337262	up
gene-PTPN21	0.00103175352346932	0.700450100337262	up
gene-EMILIN2	9.53340042578554e-06	0.700450100337262	up
gene-LOC106047130	4.76020781520695e-07	0.700450100337262	up
gene-RAMP2	0.00135827560703994	0.700450100337262	up
gene-LOC106049428	4.88842757178057e-13	0.700450100337262	up
gene-IL20RA	0.00818846305027427	0.700450100337262	up
gene-TMEM268	0.00944994347274193	0.700450100337262	up
gene-SPOCK1	0.00042205455234138	0.700450100337262	up
gene-SORBS3	3.6970355151692e-05	0.700450100337262	up
gene-CHST9	0.00147378575250478	0.700450100337262	up
gene-SMOC2	0.00195485793180542	0.700450100337262	up
gene-GDPD4	0.00139583446346075	0.700450100337262	up
gene-NAALADL2	0.000277869087206101	0.700450100337262	up
gene-LOC106044298	4.66851390824056e-05	0.700450100337262	up
gene-LOC106048544	0.00112957164316056	0.700450100337262	up
gene-RIPOR2	0.00383425892302972	0.700450100337262	up
gene-LOC106035885	0.00202780896319134	0.700450100337262	up
gene-LOC106045455	1.28134075023467e-05	0.700450100337262	up
gene-ADA2	0.00966160408536089	0.700450100337262	up
gene-TGFBR3	4.45655048391535e-05	0.700450100337262	up
gene-LOC125179959	0.000251070125348909	0.700450100337262	up
gene-LOC125181666	4.67298098517711e-10	0.700450100337262	up
gene-CTSS	0.00122881974493328	0.700450100337262	up
gene-CTSK	9.80875014709851e-11	0.700450100337262	up
gene-TLN1	0.00567805286658059	0.700450100337262	up
gene-CCNI	0.00445828304135596	0.700450100337262	up
gene-LOC106038270	9.57233075175852e-05	0.700450100337262	up
gene-PBXIP1	0.00449032275998217	0.700450100337262	up
gene-CCN4	0.00186444626838074	0.700450100337262	up
gene-PRIMA1	7.53657517418576e-06	0.700450100337262	up
gene-LOC106049070	0.000342905107977269	0.700450100337262	up
gene-CEP126	0.00932290394617712	0.700450100337262	up
gene-HPX	0.0015300550935735	0.700450100337262	up
gene-GCHFR	0.000258602497926031	0.700450100337262	up
gene-LOC106046391	5.285407161469e-08	0.700450100337262	up
gene-RGS5	1.02775836995045e-05	0.700450100337262	up
gene-CD44	2.87637896704527e-05	0.700450100337262	up
gene-ZBTB44	0.00967214035786427	0.700450100337262	up
gene-NACC2	0.00246632422866765	0.700450100337262	up
gene-EML1	0.00034017869658263	0.700450100337262	up
gene-DACT1	0.00158730487447569	0.700450100337262	up
gene-HSPG2	1.65974143360663e-05	0.700450100337262	up
gene-CACNB2	0.000872615493432315	0.700450100337262	up
gene-SEPTIN10	0.00834837158810329	0.700450100337262	up
gene-LOC125181233	1.55262670375066e-05	0.700450100337262	up
gene-LOC106047864	1.95899100409633e-06	0.700450100337262	up
gene-PHF2	0.00425427250531718	0.700450100337262	up
gene-ADAP2	0.00979050078646437	0.700450100337262	up
gene-ATP10A	0.000559912594109515	0.700450100337262	up
gene-C3	0.00419727045558773	0.700450100337262	up
gene-SSPN	2.58063553339445e-05	0.700450100337262	up
gene-LOC106029986	0.00725140242789625	0.700450100337262	up
gene-ARID5A	0.00166069737377011	0.700450100337262	up
gene-ADAM8	0.00534115520111699	0.700450100337262	up
gene-ADI1	0.00611907611858554	0.700450100337262	up
gene-LOC125179668	2.07320350595213e-06	0.700450100337262	up
gene-LOC125181914	0.00803701661868372	0.700450100337262	up
gene-PLCD1	0.00046386116929433	0.700450100337262	up
gene-LOC106042177	0.00416136485652671	0.700450100337262	up
gene-LOC125184635	0.00142551510783447	0.700450100337262	up
gene-BCO1	0.0015772460833692	0.700450100337262	up
gene-AHNAK	0.000162080085170802	0.700450100337262	up
gene-NCF4	0.00657818509583461	0.700450100337262	up
gene-TMX3	0.00869478205765787	0.700450100337262	up
gene-PRAM1	0.000587283957151133	0.700450100337262	up
gene-SHROOM4	6.54764223161119e-06	0.700450100337262	up
gene-ALOX5	5.86177309477371e-08	0.700450100337262	up
gene-LOC106045666	8.62827357745002e-05	0.700450100337262	up
gene-PLPP3	0.000418413679411422	0.700450100337262	up
gene-PLAC9	0.00786432381157824	0.700450100337262	up
gene-ADGRA2	0.000979423739222403	0.700450100337262	up
gene-GEM	5.75791271650087e-05	0.700450100337262	up
gene-CTTNBP2	0.000155144535517338	0.700450100337262	up
gene-CAV2	0.000609080519409706	0.700450100337262	up
gene-CAV1	0.00119988463912996	0.700450100337262	up
gene-MRPS16	0.000107613083650008	0.700450100337262	up
gene-LOC106029605	0.00360429644649023	0.700450100337262	up
gene-TARS1	0.00207849227854848	0.700450100337262	up
gene-CUX1	0.00182998765220035	0.700450100337262	up
gene-SEMA5B	1.79284128493554e-05	0.700450100337262	up
gene-SEMA5A	0.00668982114781212	0.700450100337262	up
gene-THSD4	0.000733373078222428	0.700450100337262	up
gene-EFEMP1	3.01245051846712e-05	0.700450100337262	up
gene-LOC125181549	0.000490073043168539	0.700450100337262	up
gene-CCDC125	0.000678399556275244	0.700450100337262	up
gene-ADRB1	0.00108010404678065	0.700450100337262	up
gene-ANXA4	0.000538218569680549	0.700450100337262	up
gene-TNC	4.03239972954328e-06	0.700450100337262	up
gene-ANXA1	6.55122436241054e-06	0.700450100337262	up
gene-LHFPL5	0.000135964358321319	0.700450100337262	up
gene-LHFPL6	0.00101364022409345	0.700450100337262	up
gene-FYN	0.0088685797906758	0.700450100337262	up
gene-HIPK3	0.000166270702884628	0.700450100337262	up
gene-LOC106046296	0.000161540241167097	0.700450100337262	up
gene-LOC106046298	0.00525264176530039	0.700450100337262	up
gene-THY1	0.00542938808697582	0.700450100337262	up
gene-SOD3	0.00063601228853426	0.700450100337262	up
gene-LOC106048920	2.25382661396274e-05	0.700450100337262	up
gene-MRTFB	0.00200007369567238	0.700450100337262	up
gene-KMT2E	0.00415000252950289	0.700450100337262	up
gene-ZNF462	0.00427283641442624	0.700450100337262	up
gene-ZNF469	0.006048652919988	0.700450100337262	up
gene-PTH1R	0.00015154569221716	0.700450100337262	up
gene-FAM124B	0.000544068053627568	0.700450100337262	up
gene-SOGA3	0.00062817275113716	0.700450100337262	up
gene-PDE3B	0.00265450802583849	0.700450100337262	up
gene-PLEKHO2	0.00569265275796782	0.700450100337262	up
gene-ZMYND11	0.00829784659573175	0.700450100337262	up
gene-SKI	0.00286652097380024	0.700450100337262	up
gene-TGFBI	8.20241033148551e-08	0.700450100337262	up
gene-MICAL2	3.80646022663291e-06	0.700450100337262	up
gene-ZSWIM7	0.00153336767858092	0.700450100337262	up
gene-NADK2	0.00208660588993982	0.700450100337262	up
gene-B3GALT5	0.00604921081515033	0.700450100337262	up
gene-ISLR	1.6864059739319e-06	0.700450100337262	up
gene-STAU2	0.00675893461055987	0.700450100337262	up
gene-LOC106037674	0.000219784473960757	0.700450100337262	up
gene-RHOJ	0.000186207406421569	0.700450100337262	up
gene-RHOQ	2.53047380974361e-05	0.700450100337262	up
gene-PRSS35	0.000113648818698509	0.700450100337262	up
gene-LOC125184571	0.00106192680431811	0.700450100337262	up
gene-LGMN	4.14771724064292e-05	0.700450100337262	up
gene-LOC106043342	7.27286313803501e-06	0.700450100337262	up
gene-MSC	7.29134257047867e-05	0.700450100337262	up
gene-RAP1A	0.000562837546428009	0.700450100337262	up
gene-IL2RA	0.0084293829342521	0.700450100337262	up
gene-AKT3	0.000714510130299086	0.700450100337262	up
gene-KANK1	1.53250640260085e-05	0.700450100337262	up
gene-PITPNM3	0.00640172442362715	0.700450100337262	up
gene-BCL6	0.0030012506272538	0.700450100337262	up
gene-LRRN4	0.000469715224517241	0.700450100337262	up

## Sheet: PE vs. EA
List of DEGs
#ID	Pvalue	log2FC	regulated		#ID	Pvalue	log2FC	regulated
gene-CTSC	0.00149044435697222	1.16305039974346	up		gene-NR4A3	0.00102179593145301	-3.06148	down
gene-CTSL	0.00405859876568715	0.896476526253854	up		gene-COL26A1	0.00284043656923317	-0.742981	down
gene-LOC106038172	5.76452588540977e-06	3.18807719860603	up		gene-CDIP1	0.00985898537004517	-0.642746	down
gene-FOXP1	0.00572639329856198	0.614568558245954	up		gene-SCD	0.00624390004507061	-0.650653	down
gene-XDH	0.00688703511068824	0.65078881308588	up		gene-TMLHE	0.000472655253441824	-0.629081	down
gene-ARNTL2	0.00447996789755166	0.683748969395044	up		gene-DIRAS2	0.000995052568959031	-0.797936	down
gene-HOXA2	0.00819056509466067	1.0661417560456	up		gene-CENPF	0.00262075520661192	-1.00177	down
gene-HOXA3	0.00126883224425404	0.918184478424001	up		gene-TRAPPC14	0.00934188028622493	-0.629706	down
gene-ANO5	0.00349274571345121	0.762427590742932	up		gene-WDR46	0.00532389511114089	-0.829805	down
gene-ANO6	0.000312927012531977	1.62150572789001	up		gene-KCND3	8.13410975210715e-05	-1.64474	down
gene-ANO9	0.000406943950057927	1.48232277937643	up		gene-GRIP2	0.000625564007448348	-1.10874	down
gene-C1QA	0.00458086719340703	1.41088271254663	up		gene-LOC125181860	0.000938472504981566	-0.823304	down
gene-FABP5	2.58645080432263e-07	2.21348367181101	up		gene-EPHA2	0.00330514958206895	-0.745562	down
gene-EBF3	8.84814355023345e-05	1.81554312404958	up		gene-AP3B2	0.000925227146856601	-0.683427	down
gene-INSIG2	0.00528340225388699	0.683158281666951	up		gene-CNNM1	0.00287557411989277	-0.658966	down
gene-LOC106044793	0.00105827918423127	1.03205462974063	up		gene-LOC106041462	3.0732711248295e-06	-0.788677	down
gene-CXCR4	0.00399988857941785	1.1215940507723	up		gene-CFAP65	0.00129894072319283	-1.08886	down
gene-NDNF	0.00787165507835166	0.966289690975376	up		gene-CD164L2	0.00528391066104002	-0.932692	down
gene-ADD3	0.00127274785241623	0.633907316881216	up		gene-ESCO2	0.00990885442830352	-0.85027	down
gene-LOC125179692	0.00092740411390306	0.781225795807371	up		gene-LRRC4	0.00129739821246016	-1.57965	down
gene-PRKCA	0.00894224888523199	0.7883160322254	up		gene-LOC106045559	0.00886184492195806	-2.14747	down
gene-CENPW	0.00410439390234668	0.879194950453402	up		gene-HCN4	0.00265291587861821	-1.09689	down
gene-TMEM45A	0.000632824413998592	1.53994330274422	up		gene-HCN2	0.00280811945335314	-0.649722	down
gene-LARP1B	0.00102456552535659	0.609406367259959	up		gene-FSCN1	0.00232459873876987	-0.735933	down
gene-DRD1	0.00117263368204506	1.57125639388602	up		gene-FBLN5	0.00427898855431345	-0.750283	down
gene-GREB1L	0.00487974264635604	0.932536820535865	up		gene-SCN2B	0.00315777940616493	-0.837297	down
gene-CCR2	0.00131966514732834	1.33157532019762	up		gene-LOC106044721	0.00677353665473315	-0.771066	down
gene-FGG	2.64199667345449e-06	2.19521698657311	up		gene-RAPGEF4	0.00308046836621406	-1.28923	down
gene-PARVA	3.0736198248733e-05	1.11276706258603	up		gene-RAPGEF3	0.00548523527892618	-0.779592	down
gene-CLMN	0.00175829151924634	0.87459585522659	up		gene-BCAR1	0.000761685200880603	-0.753679	down
gene-CEBPB	0.00465572674707161	2.24050758555494	up		gene-CHKB	0.00691509517237468	-0.585092	down
gene-LOC106038242	0.00213424783333717	0.819434247254847	up		gene-SIL1	0.000446498668569505	-0.681651	down
gene-SYNE3	0.00116325668412398	0.916926607350807	up		gene-ALG3	0.000309412374472706	-0.66534	down
gene-GUCY1A2	0.000228767140681564	1.06278355304173	up		gene-CELF6	0.00963855835355731	-0.824581	down
gene-LOC106049758	0.00765011144686457	0.97015091212329	up		gene-OSBPL7	0.0001746158863412	-1.04962	down
gene-GNG10	0.000814393171154949	0.759401467921549	up		gene-CLP1	0.00487573678198236	-0.712484	down
gene-RAVER2	0.00161494389160884	1.4983039626813	up		gene-LYPD6	0.00253086308628759	-1.49404	down
gene-LOC106029917	0.000134607961205222	1.68376656785349	up		gene-C1QTNF2	0.00340696176697338	-0.638294	down
gene-ESRRG	0.00286861855123132	0.619566454661804	up		gene-C1QTNF4	7.4210360011956e-07	-1.46285	down
gene-LOC106037025	3.55806348254668e-08	3.05307909822048	up		gene-B3GAT1	0.00108829249214809	-1.66256	down
gene-SESN1	0.00562934053983553	0.597292142409814	up		gene-BBIP1	0.00233241330736618	-1.55458	down
gene-LDB2	0.00144588113218531	0.764421915720521	up		gene-MEGF10	0.00694641676394669	-0.696946	down
gene-ITGB2	0.00123860081205444	1.67638673840872	up		gene-GRPR	0.000748787207639119	-1.38702	down
gene-RNF11	3.97770844309149e-05	0.730588660350677	up		gene-FGFR4	0.0001612213552546	-1.19982	down
gene-ACVR2A	0.00466077738418624	0.734871100527662	up		gene-ABHD12B	0.00478578504772945	-0.687321	down
gene-LOC125181249	0.00501341202558146	1.30760318030561	up		gene-TNFRSF11B	1.2790010993104e-06	-0.795273	down
gene-ABCA1	0.000254888500093856	1.65609562456213	up		gene-PLXNB1	0.00222394780478763	-0.655586	down
gene-HMOX1	0.00433557354908043	1.4035474591142	up		gene-NGFR	0.00287568757099264	-1.01611	down
gene-VSIG4	0.000579764836596685	1.89274901574732	up		gene-EPB41L4B	0.00440266690772314	-0.768492	down
gene-LECT2	0.00667881129685276	2.16652932102739	up		gene-LIPG	0.00294326217545427	-0.965688	down
gene-CUNH5orf24	0.00159709024774546	0.680623180820686	up		gene-TBRG4	0.00031676732997399	-0.61481	down
gene-EPHA3	0.0019653956457409	0.845482456073322	up		gene-CASTOR1	0.000971521084963745	-0.886998	down
gene-YAP1	0.000404154669147071	0.64129737700644	up		gene-TMEM201	0.00105602362740976	-0.638552	down
gene-CCDC80	0.00276426566453347	0.996276369124824	up		gene-LOC106041391	0.00448091441643514	-0.866748	down
gene-ARPC3	0.000923168193243324	0.663860409486525	up		gene-SHMT1	0.000204577926653237	-1.45537	down
gene-RPL27A	0.000646639536306672	0.900866825773401	up		gene-BSDC1	0.00514763014440087	-0.593722	down
gene-STAB1	4.69943790933459e-05	1.26764832621864	up		gene-CNPPD1	0.00347419090066647	-0.725554	down
gene-AFAP1	0.000295001180895243	1.13934193741729	up		gene-DHX33	0.00471188590787871	-0.688627	down
gene-PECAM1	4.07672479745356e-05	1.15605096359551	up		gene-DUSP12	0.00597586419488932	-0.624079	down
gene-SPP1	3.82568305894598e-07	4.06788684931404	up		gene-LOC106041608	0.00975448952327857	-0.671663	down
gene-LOC106048064	0.00246072226179752	1.67449487638767	up		gene-PLA2G1B	0.00128176706533668	-1.19227	down
gene-TAF1D	0.000854260268732706	0.816072153841585	up		gene-UCK1	0.00310796579296677	-0.637366	down
gene-LOC125180420	0.00136819528921861	0.896701126553769	up		gene-ARHGAP32	0.000877369500797216	-0.61246	down
gene-GSDMA	0.00383119863655958	1.83799079023131	up		gene-LOC106049483	0.00113677951492998	-1.59822	down
gene-LRP6	0.00848084817188232	0.639015158367757	up		gene-PTCH2	0.00381960932357184	-1.04257	down
gene-LRP2	0.00534215119729225	1.55833777375227	up		gene-UNC80	0.00484995140802609	-1.49165	down
gene-ADCY2	1.17909094047469e-05	1.13419227223291	up		gene-HTR1B	0.000486830025994597	-0.941576	down
gene-OAZ1	0.00589320841259508	1.0741824713401	up		gene-ISYNA1	0.000213178930067332	-0.788353	down
gene-PRKX	0.0046571780449708	0.724436006197865	up		gene-NPDC1	0.00145776331014587	-0.729317	down
gene-CHAC2	0.0079480794041105	0.5925825939185	up		gene-KIAA0513	0.000632890640745036	-0.757803	down
gene-AUH	0.00671007865996709	0.694472962181394	up		gene-GM2A	0.00377281021783321	-0.711775	down
gene-LOC106046468	0.00143510443140609	0.715208304543654	up		gene-CIT	0.00460705284900728	-0.75788	down
gene-LOC106030538	9.99705179189326e-08	2.11490028665725	up		gene-ITGBL1	0.00233261415433825	-1.62853	down
gene-INPP4A	0.000129946863673173	0.916239898106458	up		gene-TBCB	0.00517460428467628	-0.832196	down
gene-SMTN	0.00167403486073706	1.33816225446792	up		gene-SEMA3B	0.00220190251650138	-0.765467	down
gene-SLC17A5	0.00756195550050219	0.652200316585811	up		gene-LOC125181520	0.00418602519202899	-2.57911	down
gene-FBLN1	0.00455813740684162	1.11259110087449	up		gene-P2RX4	7.11118874965253e-05	-0.94856	down
gene-FBLN2	0.000275929517469635	1.34638700032119	up		gene-LOC106045897	0.00262978256529654	-0.95226	down
gene-KRIT1	0.00594833618831492	0.585710269975882	up		gene-LLGL1	0.00103510543860917	-1.00561	down
gene-LOC106038418	8.71512225086524e-06	1.34082783279322	up		gene-TMEM108	0.009152208882255	-0.682925	down
gene-PRKCQ	0.0060499609346443	1.18655751428495	up		gene-SYT2	0.00811300461754851	-1.20783	down
gene-MBNL1	0.00274902453794323	0.753783331533097	up		gene-NUP160	0.000758585561761441	-0.593479	down
gene-ANTXR2	0.00161675472085166	0.923307454494899	up		gene-CHST11	0.00552398275394607	-0.63172	down
gene-ANTXRL	0.000942285515478571	0.633213718006492	up		gene-WSCD1	0.00350306714925045	-0.61028	down
gene-CREB1	0.00142721147670558	0.621656527236317	up		gene-DNAJC5G	0.00440742745904276	-0.692451	down
gene-NT5DC3	0.00107103457081791	1.12816274444411	up		gene-LOC106036216	0.000599930738987661	-0.744363	down
gene-NT5DC1	0.000495811107774676	0.719411710377364	up		gene-SFI1	0.000941802893068325	-0.839766	down
gene-SOX7	0.0048640534957424	0.850830823431175	up		gene-LOC106049157	0.00633809916018142	-1.15754	down
gene-SOX5	0.00161154817940156	0.704148266599174	up		gene-TGFA	0.00378773787726681	-1.03781	down
gene-SOX4	0.000660267751011835	1.25054095225508	up		gene-NIPSNAP1	0.00185149762146299	-0.600414	down
gene-RPL22L1	0.000461838716024181	0.819954905348137	up		gene-KIF3C	0.0001201107659528	-0.596339	down
gene-LRRK2	0.00446900555238297	0.762874716061253	up		gene-PPRC1	0.00351164132939226	-0.787248	down
gene-CTDSPL2	0.00170886060881755	0.585125033052798	up		gene-RCAN2	0.00873543504661284	-0.640025	down
gene-RPS6KA5	2.79245046236763e-05	0.93871561333447	up		gene-MIDN	0.00536472323950138	-0.703663	down
gene-CDH13	4.20680774998821e-06	1.40726838966214	up		gene-LOC106033807	0.00408188123860201	-0.836635	down
gene-EDNRA	0.00109056401903282	0.78931442048668	up		gene-MYO5C	0.00865033702614171	-0.715816	down
gene-ACTA2	0.00323965645563424	1.26875508903633	up		gene-PBK	0.00425541844220653	-0.99481	down
gene-LYVE1	0.000146489727661596	1.41511904671882	up		gene-TUSC3	0.00400591527219225	-0.735409	down
gene-OSBPL3	0.00102027821144989	0.87772213198773	up		gene-FDFT1	0.000442802948246162	-0.923885	down
gene-MAJIN	0.000230378366467922	2.16515623570898	up		gene-ABCC3	0.000780325400559229	-0.930794	down
gene-TM6SF1	0.00600707200811618	0.917910375706307	up		gene-UNC5C	0.00232868171737488	-0.792228	down
gene-PPP1R12A	0.000347873869215175	0.91456712172664	up		gene-RASSF7	0.00389997501894048	-0.89771	down
gene-CUNH6orf62	0.00317744984697473	0.809755845367524	up		gene-TMEM63C	0.00072408032384043	-0.728925	down
gene-GJB3	0.00440219459236732	1.6494458316354	up		gene-RGS3	0.0026259009046044	-0.604738	down
gene-GCNT4	7.78554406960164e-05	1.21199943521343	up		gene-LZTS1	0.00607143462234419	-0.874707	down
gene-CCDC3	0.00195506806311932	1.74800133185739	up		gene-LOC106045517	0.00933257171535548	-1.08071	down
gene-THBS2	0.000490476672979975	1.45462217836704	up		gene-SEMA4B	0.000534887425941414	-0.780924	down
gene-TNFSF13B	0.00819658445892748	0.653565773025056	up		gene-LOC106040826	0.000208186606244297	-0.992223	down
gene-SULF1	5.72010590846092e-07	2.05872610394047	up		gene-LOC125180665	0.00340480556422825	-0.629732	down
gene-LOC106037426	0.00417888600323714	0.629832658791397	up		gene-PIP5K1C	0.00480332952526494	-0.664892	down
gene-SNAI2	0.00140409024990847	0.694297262528631	up		gene-LOC106042532	0.000182773780738075	-1.05177	down
gene-RAB39A	0.000110046456012626	1.8947980069893	up		gene-FAM184B	0.00088875919354173	-0.844984	down
gene-IFNGR1	0.00126738565752953	0.724656359219618	up		gene-AJAP1	0.00636490263311472	-1.11559	down
gene-METTL24	0.00995852515241619	0.913049703615129	up		gene-ST8SIA6	0.00337180668667958	-0.684423	down
gene-METTL25	0.000625168389367811	0.656367946415501	up		gene-CCNI2	4.90179600955971e-06	-0.822156	down
gene-LOC125184509	0.00988553038236334	1.44139239861706	up		gene-NR5A1	0.00332834628161902	-1.08294	down
gene-NTS	1.31859215701149e-05	1.56695147081078	up		gene-FAAP100	0.00211460473221263	-0.65008	down
gene-FNIP1	0.00444690576852138	0.783758900337564	up		gene-LOC106040636	0.00546985975489863	-0.658751	down
gene-LOC106045680	0.00119834670376822	1.68907418661327	up		gene-ZNF513	0.00534518974148996	-0.599797	down
gene-GALNT15	0.00297173231186621	0.845849708353416	up		gene-ALKBH2	7.01125303568905e-05	-0.839416	down
gene-LOC106047684	6.59329795554312e-06	3.5024355191294	up		gene-PHF19	0.00594182384244494	-0.593341	down
gene-ILDR2	1.47608763394203e-05	1.05951118605901	up		gene-RND2	0.00985084125025018	-0.867033	down
gene-AQP9	0.000561199906189103	2.38707614501759	up		gene-LIMK1	5.17494038722135e-05	-0.634235	down
gene-AQP1	0.000797549406280165	1.05801049043344	up		gene-IDO2	0.001179419287751	-1.84083	down
gene-IFNAR1	0.00154658263585606	0.627928609441128	up		gene-ZDHHC16	0.00328948422809384	-0.685534	down
gene-IPMK	0.000454867133345496	0.670725335980227	up		gene-INKA2	0.00209833536796634	-0.606925	down
gene-UFL1	0.000938058225005785	0.636411511183048	up		gene-BCAS4	0.00172563310571103	-0.585345	down
gene-BMF	0.001703696985936	1.65371346357009	up		gene-LOC106042084	0.00440573972944891	-3.31407	down
gene-TSPAN8	0.000326226570425196	1.84306494803404	up		gene-EFNB1	0.00659334803198775	-0.732413	down
gene-PALLD	0.00187064897250459	0.85427418575249	up		gene-DBNDD2	0.00245043804876945	-0.609715	down
gene-IRAG1	0.00195869125382208	0.777467587084806	up		gene-P3H2	0.00061619671252216	-0.813813	down
gene-LOC125183382	0.000168571916324949	1.33539406726338	up		gene-MMP15	7.51779464052605e-05	-0.602347	down
gene-LOC106035620	0.000451245191331325	1.28190204570809	up		gene-SLC26A11	0.00582441338162052	-0.789265	down
gene-MILR1	0.00269666675034895	1.70898939333543	up		gene-AK8	0.000577220114477597	-0.908858	down
gene-PHYKPL	0.000165495061113777	1.0634	up		gene-SOCS1	0.000257452232450868	-0.716574	down
gene-TNS3	0.00876333010260918	0.64488021235346	up		gene-LOC106049665	0.00581470494615603	-0.775722	down
gene-TNS1	0.00488248805373381	1.03339826675371	up		gene-GRIN2C	0.001158809154786	-1.67664	down
gene-PREX1	0.00030063739671926	1.02356474231422	up		gene-CEND1	0.000810175339602158	-0.896199	down
gene-SPEF2	0.00340430191974795	0.962067157988475	up		gene-TMEM130	0.000662251790516715	-1.18252	down
gene-SVEP1	6.76488826790695e-05	1.05404883599331	up		gene-UTP4	0.00805841458770148	-0.587045	down
gene-GPR65	0.000804366360039348	1.37516815452814	up		gene-CBX5	0.00119818867454571	-0.706613	down
gene-ERG	0.00330156476508136	0.715490848465652	up		gene-SLX9	0.00830434798297561	-0.695425	down
gene-ANXA7	0.00541136521798937	0.69498777384379	up		gene-LOC106049952	0.000667109910561258	-0.859926	down
gene-ANXA5	6.99484323358823e-06	1.28103848221142	up		gene-NPTX1	0.00318909624494197	-1.1422	down
gene-ANXA2	0.0011047110768892	1.02835966054566	up		gene-PARM1	0.000243956432195356	-0.821649	down
gene-TGFB2	0.00625186342108378	0.744745535953107	up		gene-LOC125181581	0.000290866816062409	-0.686576	down
gene-CALHM2	0.00949083318139753	1.00155530048729	up		gene-DLGAP2	0.000177637822861106	-1.44332	down
gene-CALHM5	0.000628901613305782	1.36752229544475	up		gene-ZNF142	0.00822014430225142	-0.602647	down
gene-PGM5	4.48171318424515e-05	1.41922842561804	up		gene-B4GALT3	0.000159875738257599	-0.83216	down
gene-PIK3CD	0.0011981189483554	1.15576244945003	up		gene-FANCD2	0.00791691971341948	-0.699239	down
gene-PIK3CG	0.0025335691250583	0.751165656267805	up		gene-MPND	0.000497601981514646	-0.844722	down
gene-CARD11	0.00488277023571909	1.07274345465504	up		gene-LOC106029370	0.000182834375224722	-0.643723	down
gene-CARD19	0.00350592115664517	0.724287599528868	up		gene-CD8B	1.60389993169712e-06	-1.24105	down
gene-DUSP19	0.00570075571918255	0.594585523342559	up		gene-GAA	0.00483377731025656	-0.642496	down
gene-LOC106039057	0.0026411748614991	0.944823161837591	up		gene-UBE2C	0.00241180597108636	-1.02135	down
gene-MICU3	0.00630719919562636	0.682601665662995	up		gene-NALCN	8.75600480955935e-05	-0.928819	down
gene-SOWAHC	0.00022535226517942	0.851842624738185	up		gene-LOC106031185	0.00140525222780546	-1.37786	down
gene-LOC125179876	0.00731142220955083	0.716634451568148	up		gene-LOC125181338	0.00120752973091729	-0.954925	down
gene-LOC106035243	0.00277549558799069	2.1065009227459	up		gene-PRKG2	0.00452595342085516	-0.598733	down
gene-DENND5A	0.000959770524205875	0.671319401322276	up		gene-LARGE2	0.000129437969429521	-0.735484	down
gene-UST	0.000723232145958643	0.927549809391894	up		gene-NTNG2	0.0088424241955555	-0.880381	down
gene-LOC125180658	0.00886725922333081	1.38362852432419	up		gene-SLC16A14	0.00995696677496992	-0.83949	down
gene-STX2	8.77713720564184e-05	0.728317760485335	up		gene-AGAP3	0.000727630860948649	-0.615651	down
gene-ARHGAP36	0.000530638464001836	1.08920572929743	up		gene-ANKRD13D	0.000639651552623196	-0.591468	down
gene-RAI14	0.00324504942271738	0.754945048482486	up		gene-LOC106029826	0.000218788890802383	-1.73715	down
gene-YAF2	6.04391504535187e-05	0.879342715998855	up		gene-SLC16A6	0.00396667173069373	-1.5167	down
gene-RBMS1	0.00713029646961356	0.687201191490795	up		gene-KIF14	0.00960619609195829	-0.832988	down
gene-LY96	3.856183835994e-06	1.39099405229289	up		gene-PIGS	0.00165911461399264	-0.791629	down
gene-ECM2	0.00977769313219259	0.63441025043445	up		gene-PIGM	0.00837145354416162	-0.633686	down
gene-GPD1L	0.00022690382667615	0.737001670837624	up		gene-DNMT3A	0.000488900278471273	-0.629949	down
gene-CDCA4	0.00679074018030227	0.709754504368333	up		gene-TMEM200C	0.00835833334014071	-0.797916	down
gene-LOC125179645	0.000484657753735067	1.35978840579668	up		gene-VSTM2L	0.00459961104334006	-1.15798	down
gene-CHIC2	0.000203973490285833	0.645940668521842	up		gene-SC5D	0.00774418389806849	-0.659433	down
gene-LOC106042157	0.0009431430578988	1.73960343101231	up		gene-LOC106044997	0.00979742492376235	-1.50554	down
gene-MAN1A1	0.000158428862294856	1.03906018276652	up		gene-LOC106049635	0.00286655462341847	-0.738506	down
gene-BCL10	0.00183807710365943	0.649025266871392	up		gene-LOC106037297	0.00688473377815395	-0.721067	down
gene-PLOD2	0.00448842422707405	0.885344132339925	up		gene-PLEKHH3	0.000809062581852428	-0.640242	down
gene-MN1	0.00709013571706908	0.830714318009916	up		gene-DRP2	0.00778867204708893	-1.03136	down
gene-L3MBTL3	0.00176410475156477	1.17600813573962	up		gene-SYTL5	0.00856766695297207	-0.833968	down
gene-UBE2E2	0.00699437423877427	0.649646706750033	up		gene-BLACAT1	0.00135672168325688	-1.58884	down
gene-PPP3CA	0.000426996087685004	0.647219895993292	up		gene-RNF126	0.00642475792363558	-0.594555	down
gene-RPL36A	0.00759088407908575	0.787245786994603	up		gene-SAPCD2	0.00309495041335274	-0.814934	down
gene-TRPS1	0.000845470979824199	0.993121228132863	up		gene-NGB	0.00692825893335648	-1.24544	down
gene-LOC106035717	1.3143462697527e-05	1.56389440684201	up		gene-PAK4	0.0063363882301456	-0.604482	down
gene-ANKRD37	0.000807299210992144	1.1954365233047	up		gene-NCEH1	7.02836610961229e-05	-0.794988	down
gene-BET1	0.000982941023541098	0.864537115575455	up		gene-PTP4A3	3.49157256972488e-06	-0.77344	down
gene-KLHL41	0.00503543626309284	2.02339667529213	up		gene-LOC106043858	0.00891604497140156	-0.620526	down
gene-KCNQ5	1.86584701328339e-05	1.86775354819996	up		gene-NUP210L	0.00251432264319136	-0.712782	down
gene-SEMA3C	1.58529219842403e-05	1.35828089682429	up		gene-CHGA	0.000211764948035227	-4.98761	down
gene-KEL	0.00272171681100259	1.75957713377243	up		gene-CHGB	0.00288503812468098	-3.28812	down
gene-LOC106039641	0.00409611138714474	1.56393697225007	up		gene-ADAM11	0.00430900632928717	-1.05804	down
gene-CDYL2	0.00825814852446882	0.919947368769394	up		gene-DPYSL4	0.00559403435965773	-1.00979	down
gene-LOC106037596	0.00164879248079717	1.52843790174816	up		gene-STAR	0.000989302431022651	-2.21105	down
gene-LOC106037597	7.75537951414964e-05	1.34427137549048	up		gene-NALF2	0.000693635783233044	-0.731854	down
gene-LOC106045892	7.00364626698638e-05	2.33781599172937	up		gene-ARHGAP44	0.00630253792926023	-1.1546	down
gene-CACNA2D1	0.00484080692344892	0.795749420871414	up		gene-LOC106047489	0.00913989601389788	-0.717354	down
gene-ADGRG2	0.0056273625592682	1.12345020032883	up		gene-LRRC52	0.00320547906844426	-1.02402	down
gene-ADGRG6	0.000288800079882346	1.25030630125765	up		gene-SLC35B2	7.15676024188556e-07	-0.694023	down
gene-RELN	0.000234534790465114	1.39687723178293	up		gene-DZIP1L	0.00567566416906443	-0.717033	down
gene-PSTPIP1	0.00067491577647847	1.73512368332797	up		gene-LOC106039718	0.00924727168739685	-0.668824	down
gene-PDE1A	0.00639220259084179	0.627602360226462	up		gene-LOC106045020	0.00768148918733598	-1.16375	down
gene-LOC106049876	0.00878059579436313	0.980062763789387	up		gene-CSTPP1	0.00300748700137099	-0.585232	down
gene-ID4	0.00465380732969343	0.876585824269522	up		gene-CDR2L	5.32404586869053e-05	-0.918209	down
gene-AFF3	0.000993927445194833	1.00507659296082	up		gene-MRPL43	0.00313769231439527	-0.908183	down
gene-POU2AF1	0.00150251659159167	0.842851435752587	up		gene-AGBL5	6.71358450173074e-06	-0.903077	down
gene-RPS6	0.00601561791354726	0.61292911111251	up		gene-TBC1D22B	0.00453296606446075	-0.632454	down
gene-LOC106032139	0.00443496990213049	0.608047618254827	up		gene-LOC106036011	0.00156316608099946	-0.857537	down
gene-PCBP3	0.004918563555015	0.845627300887101	up		gene-POLD2	0.00617680837004761	-0.713438	down
gene-TLE4	0.00137517215961211	0.615014853764002	up		gene-TMEM248	0.000658513790922167	-0.702577	down
gene-CHN2	0.000148146135939974	1.25729644379982	up		gene-CFAP20DC	0.00673346564363872	-0.797133	down
gene-ING1	0.000340808507217396	0.999507797804311	up		gene-SLC7A10	0.000209871013443049	-1.59636	down
gene-GPR146	0.00700266181209348	1.36177248902004	up		gene-LRP11	9.29466207518494e-06	-0.724318	down
gene-HTR7	0.000539792067205247	1.81506749735721	up		gene-FZD3	5.89689971903873e-05	-1.00824	down
gene-FOXO3	0.000270711008667121	1.36787839718252	up		gene-LAMTOR1	0.00431703543783073	-0.717467	down
gene-PITPNC1	0.00129917422192921	0.811815238607057	up		gene-CPSF7	0.000856436036802003	-0.756868	down
gene-HEBP1	0.000261473181867669	1.82945232295993	up		gene-KLHL25	0.00389198160000479	-0.639132	down
gene-CCDC50	0.0033659281191958	0.622674789261202	up		gene-GPLD1	0.000780037616119123	-1.06806	down
gene-LOC106030345	3.98343252965462e-06	2.10549528805252	up		gene-ASIC1	0.00123408519811513	-0.895556	down
gene-LOC106030346	0.000123411733673653	1.85262224153227	up		gene-ST14	0.000128821689751006	-0.935205	down
gene-LOC106030343	3.90119890174825e-05	1.67948772438785	up		gene-IGDCC4	0.00645321841001382	-0.689886	down
gene-PRKAR1B	0.00815796522187375	0.801352962160608	up		gene-TRIM28	0.00024135121649959	-0.814045	down
gene-LOC106036393	2.5898714350967e-05	2.59954675407283	up		gene-SGSH	0.00181748535838447	-0.699766	down
gene-AOAH	0.00710700403476725	1.07529565203255	up		gene-ABCB6	0.000428458652698293	-0.715875	down
gene-SNAP91	4.06238186219961e-05	2.24733156003637	up		gene-USP2	1.67143667986664e-05	-2.03166	down
gene-LOC106048163	0.00766858387649496	1.13576611817548	up		gene-LOC106031192	0.00746817174904838	-1.06207	down
gene-MAMDC2	0.000283541696732868	1.09096142268197	up		gene-PEX11B	0.00210162332208759	-1.19758	down
gene-ADSS1	0.00970763211873446	0.600798833492987	up		gene-CFAP70	0.000514045260587717	-0.980295	down
gene-ACOD1	0.00288103328804904	1.87801349915896	up		gene-LOC125181874	0.00980074071571353	-0.657308	down
gene-LOC106045441	1.86727833024758e-05	2.38563546626869	up		gene-HHIPL2	0.00141326582861309	-0.929678	down
gene-LOC125181618	0.00268258644914995	0.643447786824368	up		gene-JAKMIP2	0.00326761336200642	-0.7144	down
gene-PTCHD1	0.00409576130755646	0.952648831675602	up		gene-CKAP2L	0.00367595853738949	-0.736942	down
gene-ADRA2A	0.00019077360730695	1.60301139031913	up		gene-SFRP1	0.00984978679941514	-0.811428	down
gene-PTBP2	0.00015042832544757	0.799442523358874	up		gene-RBPMS2	0.00225061129788229	-0.588879	down
gene-CUNH1orf109	2.57696942846248e-05	0.753970066867922	up		gene-LOC106031836	0.0030146336382864	-1.38395	down
gene-GALR1	0.000509234429473597	1.67142	up		gene-AMIGO3	0.00754322939495438	-1.04002	down
gene-RSPO3	0.000485143401026506	1.43308074745577	up		gene-SEMA7A	0.00120005433346116	-1.00123	down
gene-LOC106033102	4.6961581636982e-05	1.36508096826178	up		gene-GLDN	0.000669260536310757	-1.18634	down
gene-CD58	0.00254115478741155	0.776345626064758	up		gene-RAB26	0.000722294657143661	-1.06316	down
gene-NIBAN1	0.000122561051585116	1.13542498590449	up		gene-PTPRQ	0.000935622118096759	-1.31507	down
gene-TCIM	0.000619207586694747	1.18836841976557	up		gene-DAG1	6.12250866538836e-06	-0.6059	down
gene-LPAR6	3.45386793379375e-06	1.65851697784383	up		gene-L3HYPDH	0.000851861352758758	-0.83567	down
gene-KIAA0825	0.00477808256986836	0.678155529235127	up		gene-ASB8	0.0010594233287503	-0.697403	down
gene-LOC106044430	0.0044380475697589	1.46609968582362	up		gene-ASB6	0.00166426119905167	-0.705733	down
gene-TPM2	0.0042588090437047	1.20619093260331	up		gene-TOB2	0.00106802935960284	-0.634395	down
gene-SLC4A7	0.00451924655285556	1.02282702990798	up		gene-LOC125181066	0.000402874647324065	-0.898841	down
gene-CSRP1	0.00295534534254392	1.28489790263737	up		gene-KLHL3	0.00306208691865849	-0.694367	down
gene-LOC106047141	0.000503573033906695	2.28355709808894	up		gene-HSD11B2	8.89312986028976e-05	-5.8404	down
gene-RPS16	0.00143301868665563	0.847389652825843	up		gene-TIMM8A	0.00277988072687548	-0.770909	down
gene-RPS17	0.00161384651856572	0.679142458255985	up		gene-NR4A1	0.0013131185031503	-2.23349	down
gene-RPS12	0.000256764817805476	0.792758517328956	up		gene-TADA3	0.000155571045200717	-0.687173	down
gene-LOC106030552	0.00131411402434199	1.92295250638811	up		gene-STK16	0.00389532010354108	-0.639313	down
gene-SREK1	9.01192909785247e-05	0.8786776088629	up		gene-ARRDC1	0.00140680624790853	-0.754896	down
gene-ERBIN	0.000634371550165403	0.759359155050885	up		gene-POLL	0.00370425364214146	-0.63394	down
gene-CD109	0.00339808727583627	0.985979783575915	up		gene-VPS72	0.00334593469783308	-0.614601	down
gene-SFXN1	0.000893749858198645	0.67204670895475	up		gene-MCM3	0.00493194605872772	-0.926771	down
gene-AGTR2	6.13336412762876e-06	1.82102141841484	up		gene-FREM2	1.35391783941502e-06	-0.975002	down
gene-ADGRL4	7.84954821401754e-05	1.14861584153505	up		gene-LOC106033848	0.000450619559683705	-0.827113	down
gene-KDM1B	0.00962518397352622	0.746215623756369	up		gene-LOC106039158	0.00814024575848672	-0.845121	down
gene-PLEKHF1	0.000105630081903421	1.02772458264815	up		gene-SGTA	0.00203006324032589	-0.602923	down
gene-MTHFS	0.00268879461414615	0.722389653350065	up		gene-SRCIN1	0.00992466556173747	-0.859635	down
gene-RASSF3	0.00160845811424925	0.638048880678959	up		gene-WIF1	0.000105399452789323	-2.02163	down
gene-RASSF8	0.00491366249251091	0.816078743468635	up		gene-CACHD1	0.000448740750299426	-0.600406	down
gene-RASSF9	0.000109044136029604	1.14232566929879	up		gene-LEF1	0.000143837058011638	-0.795171	down
gene-MYLK	0.00250073619700765	1.24385265334311	up		gene-SLC26A8	0.00193502143177443	-1.10933	down
gene-AGL	0.00413353364244992	0.615164271432563	up		gene-RAB3A	0.000903773783333542	-0.647174	down
gene-SH3PXD2A	0.00159090712133237	0.747240285068745	up		gene-LOC106048285	9.74769550598358e-05	-0.588948	down
gene-MAF	3.53957986640564e-05	1.46375065576444	up		gene-MYO1A	0.00816639981678214	-0.706964	down
gene-LOC106040214	0.00265943095950006	0.594082204656331	up		gene-MFSD13A	0.00736408380619701	-0.787168	down
gene-LOC106044017	0.00325074202850964	1.21704534212706	up		gene-VWDE	5.46878591449017e-05	-1.51168	down
gene-LAPTM4B	0.000278354666544326	1.70062712248716	up		gene-DNAH1	5.62877028862591e-09	-1.32851	down
gene-UBE2J1	0.00145653306343452	0.640452002689271	up		gene-HSD17B1	0.00791276103902625	-1.28361	down
gene-LOC106047656	0.00865855762729955	0.863790245250276	up		gene-NDRG4	0.000192476837176944	-1.893	down
gene-LOC106046305	0.000130908166924347	1.75598708679889	up		gene-AMOTL2	7.56234600738661e-05	-0.654212	down
gene-SPI1	0.00141147489537288	1.54316502697022	up		gene-TIMELESS	0.00256154839033385	-0.791588	down
gene-HLF	7.21586903581747e-05	0.621853417759645	up		gene-USP36	0.00232773276757815	-0.621655	down
gene-RRP15	0.00345466790301187	0.650562038815855	up		gene-HIP1	0.00135516999018242	-0.682801	down
gene-LZTS3	8.7801697674414e-05	0.962733238465928	up		gene-B3GNT7	0.00358502911818774	-0.854378	down
gene-LOC106040002	0.00395104070022713	0.814679182811578	up		gene-LOC106029421	0.00317383348511243	-1.18925	down
gene-LOC106048580	0.000591340789447868	1.76794748926749	up		gene-GFRA3	0.00377012809853752	-1.13056	down
gene-LITAF	0.00075783661186118	0.707288209747146	up		gene-ZFAND2B	0.000379681747828968	-0.888934	down
gene-LRRC3B	0.00492505717888043	1.05151419891406	up		gene-LOC106040774	0.00196865795825759	-2.0022	down
gene-ST8SIA4	0.000352039198164474	0.808228366656702	up		gene-MFSD12	0.000804986835582995	-0.964946	down
gene-CD180	0.0029929895860048	1.40676403589902	up		gene-DNER	0.00925147512019138	-0.9623	down
gene-LOC106040672	0.00670946409161053	0.888917644989549	up		gene-LOC125181512	0.00134466357886316	-1.37993	down
gene-SERPIND1	6.11430837734466e-06	2.01482068491693	up		gene-DUOX2	0.00540545718505543	-1.31892	down
gene-ADGRD1	0.00211664916704085	1.23142279529739	up		gene-ZFPM1	0.0029777428261972	-0.625832	down
gene-RASA2	0.00489696386122099	0.609483119661782	up		gene-LOC125181308	0.000197180239725647	-1.14247	down
gene-C3AR1	0.00319708487213513	1.72045836457043	up		gene-LOC106040677	0.00104978649089873	-0.753623	down
gene-LOC106033601	0.00195047163010417	1.60077102420089	up		gene-MRPL4	0.000656020666257311	-1.01662	down
gene-NID1	0.00330585911982125	0.799879806397205	up		gene-RPUSD1	0.00283496319959319	-0.743685	down
gene-CBX3	0.00148148501195969	0.621363456945201	up		gene-LOC106045009	0.00686834158717415	-0.644229	down
gene-ANKRD44	0.00760037051667568	0.645583329957303	up		gene-SYNGR2	4.96082178951645e-05	-0.619753	down
gene-TARBP1	0.000456100885329748	0.688468087195652	up		gene-IKZF4	0.000935353392355236	-0.685589	down
gene-SH2D1B	0.000114710035976158	1.53683973528468	up		gene-NBEAL2	0.00908029069461134	-0.788078	down
gene-TEC	0.0055054957419252	0.850311443424779	up		gene-PTPN23	0.000569068057422957	-0.803949	down
gene-ACTC1	0.0086963010979149	2.69837322004444	up		gene-TRIM45	0.00536823035208571	-0.596494	down
gene-LOC106032592	8.78395885403289e-06	1.32058	up		gene-SERP1	0.00581102742740293	-1.57193	down
gene-LOC106035649	0.000976234633522169	1.26986429105801	up		gene-LOC106029333	0.00482202560719316	-2.45223	down
gene-ZDHHC15	0.000378053791666116	0.933299498282061	up		gene-SPOCK2	0.00934800300240895	-0.822752	down
gene-IL31RA	0.00173577589328706	0.642785617153399	up		gene-LOC106045132	0.000711417157121156	-0.925539	down
gene-FER	0.00289918418708974	0.626792007913841	up		gene-VILL	0.00260732484146798	-1.90068	down
gene-GCLM	7.72382399602525e-06	0.684282370373029	up		gene-MYBL2	0.000719149249261419	-0.763186	down
gene-LOC106048083	1.35506321561799e-11	3.08038181590729	up		gene-SLC6A8	1.26073692117985e-06	-0.695401	down
gene-HOXB7	0.00736457182736461	0.698429472234551	up		gene-CCN3	0.00303008663713506	-1.29468	down
gene-SPON1	0.00191406513852871	1.0221344285615	up		gene-LOC125181923	0.00899363429111473	-0.691257	down
gene-ROCK2	0.00195639523102045	0.71145679399028	up		gene-ITGA10	0.00711586535056773	-0.816766	down
gene-LY75	0.000416375544226371	0.967494127923677	up		gene-ZBTB45	0.00899767625549553	-0.790409	down
gene-OMD	0.000345747457041142	1.88837961431045	up		gene-TRAF4	0.000184354967358888	-1.19103	down
gene-IL6R	0.00396919406347792	1.29431738798433	up		gene-PCGF1	0.000687305793316524	-0.638342	down
gene-TSPAN14	7.2087889926637e-05	0.637754614471556	up		gene-DPH1	4.67700602016991e-05	-0.833988	down
gene-PRKD3	0.00427523584617317	0.645676785578169	up		gene-KCNG1	0.00250870116147656	-0.644198	down
gene-MSRB3	0.00122087854403123	1.19109141681058	up		gene-FSD1	0.00623751072861676	-0.938719	down
gene-TFPI2	2.3321556334808e-08	2.21268878587291	up		gene-RNF43	0.000480081746403179	-0.738788	down
gene-PTEN	0.000238425901391823	0.655438400349087	up		gene-LOC125180883	0.00284476775118858	-0.745308	down
gene-UGP2	9.26116269168081e-05	0.696404411065189	up		gene-PEF1	0.0011841610095911	-0.673337	down
gene-FNDC1	0.00118020363292001	1.01117802747535	up		gene-CS	0.000258181278675307	-0.606836	down
gene-ITGA4	3.93554420563711e-05	1.44413927177486	up		gene-GBA2	5.33944535864796e-05	-0.794497	down
gene-ITGA1	0.00440012824312963	0.747954762958953	up		gene-PLPP6	0.00343806660920368	-0.649918	down
gene-EXOC6	0.00136008363624877	0.833892581675565	up		gene-LOC106033133	0.00816146488226191	-1.03852	down
gene-SLC41A2	4.41159151182809e-07	0.811492377590228	up		gene-CUX2	0.000330913420786017	-0.899624	down
gene-HRH1	6.82495271542667e-05	1.67897095668535	up		gene-LHFPL3	0.000620002482560743	-1.7284	down
gene-ASS1	0.00464352789979857	0.901831049511944	up		gene-ETV5	0.0097161283148054	-0.794232	down
gene-ACHE	0.000404379146230851	1.68469227598597	up		gene-ENTPD7	0.00201044159495998	-0.599099	down
gene-SMC5	0.00953022396169071	0.656465132604598	up		gene-ZDHHC1	0.00683927097246503	-0.678186	down
gene-KCNIP4	0.00141218062873351	1.01552583595112	up		gene-FDXR	0.00327220925131107	-0.718608	down
gene-FCHO2	0.000132503331912621	1.0319125836349	up		gene-TRPM3	0.00552292850553112	-0.956112	down
gene-TNKS2	0.000221315145693996	0.614313402709297	up		gene-LOC106033779	1.70732659057052e-05	-1.8053	down
gene-RAB23	0.000104027691467447	1.2760267207124	up		gene-FBN3	0.00430509090592689	-0.731595	down
gene-RNASET2	0.00027668170014592	1.43816115330377	up		gene-LRRN1	0.00209133081730515	-0.887749	down
gene-TGFBR2	0.000940881732748473	1.13791280121953	up		gene-SUV39H1	0.00519536524421634	-1.07657	down
gene-PTAFR	0.00106844824391633	1.55337391411734	up
gene-FGF10	0.00323617768218768	1.00691806250174	up
gene-EEF2K	2.62252711397892e-05	1.23548154336499	up
gene-NBL1	0.00152412919755278	1.05291429394895	up
gene-MMRN1	4.29167012562151e-06	1.72643277827726	up
gene-RDH10	1.01151267541732e-06	0.915128630602105	up
gene-TLR7	0.000293044474018307	1.64869647613336	up
gene-TLR4	0.000553090196337338	1.43882899735847	up
gene-TLR2	0.00116491339233674	1.31710107828589	up
gene-RPL10A	0.00119200078992704	0.61387595211999	up
gene-TNFSF10	0.0013323853038247	1.46535218689042	up
gene-FKBP5	0.0067064955572456	0.815066267051143	up
gene-LOC106048077	0.00124551391159883	0.922895430573991	up
gene-PGR	0.00270276233664017	0.993370842801145	up
gene-PRUNE2	0.000260248335354001	1.04890978355832	up
gene-TTC39B	0.000231173225322667	0.869495793049237	up
gene-LCP2	0.00441018024262833	1.24403341335611	up
gene-TGM4	0.000145870130582064	2.3597886565392	up
gene-MARCO	0.00419039930695173	1.03621291624767	up
gene-HNRNPA3	0.000617529102273257	0.640993003980457	up
gene-LOC106036370	0.00087788017657723	2.47282484114744	up
gene-KLHL24	0.00085958584749111	0.674554423111783	up
gene-P2RY13	0.0042620969820955	0.84140457727787	up
gene-CTSH	0.00978328330967853	0.847984437863499	up
gene-ARHGAP15	0.00533077487245922	0.923525222338576	up
gene-FGFR1OP2	9.26540222285517e-05	0.623833790059513	up
gene-SH3BGRL	0.000134645748674371	1.13810512578935	up
gene-LOC106046476	0.00216223291792532	0.596514821355089	up
gene-PALM2AKAP2	0.000891586328239977	0.671795534161579	up
gene-IL7R	0.00252478653920749	1.25177634527891	up
gene-LOC106038483	7.75076835764109e-05	1.14297795143206	up
gene-NFKBIZ	0.000116945492263744	0.771211779668444	up
gene-ID2	0.00736615196370836	1.13890176099404	up
gene-F2RL2	0.00207997731160223	1.36771512137988	up
gene-LOC106037337	0.000156534458482008	1.61347166283599	up
gene-LOC106030347	4.85368474850027e-07	2.70369728188369	up
gene-SGMS1	0.00185027133459658	0.784671609584712	up
gene-GAB3	0.00664078701676266	0.721006669950038	up
gene-PID1	0.000713794150582519	0.927113818757588	up
gene-TUBB1	0.0097967271915016	1.60509427303568	up
gene-MEIS2	0.00494679716004794	0.919975725092151	up
gene-CX3CL1	0.000703373111222348	0.981775708172962	up
gene-MFSD2B	0.00493293510660338	1.13167944241512	up
gene-LOC106042076	0.00695906690137428	1.42009760529366	up
gene-CD81	0.000550438528493572	0.902101504652695	up
gene-ADAMTS5	0.00127949626167953	0.783913385789157	up
gene-ADAMTS2	0.00989906638278631	0.590865732025861	up
gene-ADAMTS1	0.00341661123674018	0.834404738160972	up
gene-CHD2	0.00202505779739151	0.610791171405929	up
gene-ANKRD10	0.000184733266932905	0.837185665546753	up
gene-CSF1R	0.000566598698638134	1.3091284630809	up
gene-LOC106042271	0.00767747219144001	0.632747236325576	up
gene-PKIB	0.00196803637982939	1.53941106012006	up
gene-UBE2B	0.000174783050683595	0.608110604445745	up
gene-LIMS1	0.00539172631843238	0.953512824297065	up
gene-LIMS2	0.000790267721742191	1.13203528065443	up
gene-LOC106049287	0.00151756924997075	1.09494724307254	up
gene-MPEG1	0.00205510534153827	1.46558123555029	up
gene-ADAMTS18	6.68307128371906e-05	2.46490880786652	up
gene-DNASE2B	8.62791978461682e-05	2.1158585813871	up
gene-POSTN	0.000606522128401004	1.36688235180927	up
gene-ZNRF2	0.00587017835536475	0.661113861973072	up
gene-LOC106048849	8.64971215694822e-05	2.28107290563875	up
gene-CRYL1	0.00438602631744192	1.02730918134909	up
gene-RNF144A	2.20014359002504e-08	0.900203165768696	up
gene-MAP4K3	0.000750156393997935	0.707291	up
gene-DOCK8	0.00420368973034709	1.12474112088449	up
gene-MUSTN1	0.00119275674332115	1.18199639912878	up
gene-RUNX1	0.000233209350255619	1.23037048503349	up
gene-PRG4	7.59614441688166e-09	4.78748656707436	up
gene-BLK	0.00369128633640298	1.42395708516187	up
gene-RPL31	0.000703509101690017	0.777802906324527	up
gene-RPL35	0.00054906538260704	0.851532988962309	up
gene-RPL34	0.00494732111134865	0.609846051778486	up
gene-YPEL1	0.00799989433519335	0.823981813718934	up
gene-LOC106035094	0.000914034469152531	1.45299217412126	up
gene-FOXL3	0.000147584438961837	1.52492601559044	up
gene-LOC106049430	7.93240253898281e-05	1.87291212462046	up
gene-LOC106034948	0.000202298364389891	0.770958324262925	up
gene-LOC106034947	0.00639468473939958	0.640746885125103	up
gene-FN1	0.00461918442492577	1.21064005361841	up
gene-ALDH1L2	0.000588667834148613	2.31925698809887	up
gene-ANK2	0.00684196395791401	0.689461754299567	up
gene-CERK	6.5392309244801e-07	1.03876829237656	up
gene-TIMP4	0.00398521409121215	1.12104832335997	up
gene-LOC106037211	0.00279540131725478	1.04692541017967	up
gene-KLF5	0.000539851860152506	0.833754396697874	up
gene-PM20D2	0.00599567301032586	0.709375812838931	up
gene-LOC106029482	8.93510957981608e-05	2.17842590757107	up
gene-CUNH14orf132	0.000404196399883286	1.63575185565839	up
gene-LFNG	0.000886568376249528	1.34590869920254	up
gene-RANBP9	0.00477340228117202	0.697659041924019	up
gene-LOC106043386	5.08721108636322e-05	2.11829481303796	up
gene-DEPTOR	0.00369410777774639	1.03705058013047	up
gene-LOC106041678	0.00100496739168006	1.49003720135454	up
gene-RPS15A	5.33650006174221e-06	1.06775435101315	up
gene-FTH1	0.000187192379210986	1.44882267346526	up
gene-CD36	0.00146606327962997	2.01601346020005	up
gene-BHLHE40	0.00140478388346204	1.14839339549786	up
gene-LOC106035251	0.00549191956380424	0.641633179357554	up
gene-SLC22A3	0.00966584790387425	1.3090225964567	up
gene-PROC	0.000495619508277575	0.917647195308985	up
gene-OVCH2	2.12996199343428e-05	1.34293809845081	up
gene-MAFB	6.19091481844543e-05	1.36917768832951	up
gene-MAFK	0.00505799648445633	0.699746891690315	up
gene-NUAK1	0.00379888214564398	0.796975822367035	up
gene-COL15A1	0.002239267162846	0.916550524553328	up
gene-TPT1	0.000949569702926614	0.614958377135777	up
gene-CTDSPL	0.00169191028756544	0.795340609253476	up
gene-LOC106030344	7.23047493444713e-06	1.45473989682762	up
gene-PLIN2	0.00814577112618044	1.02372020927375	up
gene-BCL2A1	0.00482318029875721	1.13371360681039	up
gene-AHNAK2	0.00451458829468275	1.12188681216589	up
gene-PDLIM3	0.00449500621937567	1.04907883003413	up
gene-LOC106049633	0.00444834611161674	1.07280475200234	up
gene-F13B	3.61361073010573e-06	2.91186674133105	up
gene-LOC106036398	0.00779901896278648	1.52421223606198	up
gene-SERINC5	0.000140087002547492	0.722890050274282	up
gene-JCHAIN	1.9474125890583e-05	1.80124726980342	up
gene-LMO2	0.000220389146976144	1.28310525872971	up
gene-NR1D2	0.00876749262476846	0.730252829275376	up
gene-IMPA2	0.000615975014234103	0.879899712138448	up
gene-EGLN1	0.000609481330048335	0.682997439843639	up
gene-RPL37A	0.00276125042718269	0.649166291198244	up
gene-C6	2.89397829067515e-05	2.72365285476775	up
gene-C7	8.04883041595704e-05	1.76998891091965	up
gene-ANGPTL1	0.0010607191332895	1.16148944694462	up
gene-DHRS3	0.00277835407656181	1.2646949680565	up
gene-TOX	1.89045238829058e-05	1.82648333361885	up
gene-ARHGAP45	0.000792252714787801	1.36590253392019	up
gene-GRIA1	6.75359547932297e-05	2.19493394767454	up
gene-LOC106046282	4.24385314223063e-06	2.35573376762698	up
gene-IL13RA1	1.42127557478073e-05	1.31262553678275	up
gene-SLC9A9	0.00574788640642687	0.983172321712981	up
gene-SLC9A3	0.00165733120032132	1.46999311932211	up
gene-DRAM1	0.000901792813359434	1.04784618573275	up
gene-MEOX2	0.000442712681356561	1.72518289822667	up
gene-KIAA1671	0.00734715943309781	0.764823322119545	up
gene-RPS7	0.00801591561811139	0.608459475583558	up
gene-CREBRF	2.60037487337935e-05	0.916641937972219	up
gene-TNFRSF1A	0.00645472092845343	0.70373753029134	up
gene-LOC106045966	0.000622559720218357	2.10743612515398	up
gene-MPP7	0.00610940993801561	0.603944416471942	up
gene-PDIA5	0.000101870448742491	0.711979900737477	up
gene-LOC106047527	0.00199401555299352	1.22679835228688	up
gene-PPARG	0.00762272917315768	0.73020859937777	up
gene-ISM2	0.00751800559633858	0.787510309236672	up
gene-EDEM1	0.00104409737575244	0.674877014450068	up
gene-GULP1	2.70025779828842e-05	1.13145346866425	up
gene-BDKRB1	0.00772484148152444	1.09207074275406	up
gene-BDKRB2	2.24974584612142e-06	2.07241920615444	up
gene-DIAPH2	7.50363204623867e-06	0.947747825430602	up
gene-LOC106049124	6.37271087397196e-10	3.32519555502237	up
gene-LCP1	0.00623740164970403	1.07899883158548	up
gene-PUS7L	0.00547976793164654	0.673851530209604	up
gene-TBC1D22A	0.000292897447396262	0.706685810623197	up
gene-ENC1	0.000285448553286851	0.948377372209985	up
gene-BHLHA15	0.0017479518390177	1.0131738389771	up
gene-N4BP2L1	0.00393093807245329	0.785765177244462	up
gene-LOC106029319	0.000610625276722196	2.70794739638374	up
gene-LOC106029317	0.00134025125123139	1.10984682248534	up
gene-IRF4	0.000407503279605265	1.67385709832747	up
gene-IRF2	0.00109181416383851	0.605057579539297	up
gene-SCUBE1	0.00145768636005313	1.10441941044187	up
gene-FBXL22	0.00164300359872063	1.32066382471017	up
gene-S1PR3	0.00351619286216826	0.757509134796066	up
gene-LOC125181361	0.00130181520651007	1.58633913848814	up
gene-LOC106041166	0.00812426769201403	1.26195398281361	up
gene-LRP12	0.000321935435740941	0.667889614891101	up
gene-RAB4A	0.00114040402872976	0.647504207405333	up
gene-FLI1	0.00027698863602781	1.15305167825172	up
gene-NHLRC2	0.000165849051482805	0.77622258036541	up
gene-THEMIS	0.00822078605266011	1.74657140347615	up
gene-LAPTM5	0.000978129638937752	1.55860679521338	up
gene-PAM	0.00382659752965057	0.649227159192561	up
gene-P2RY12	0.000171103493552896	1.10879964703261	up
gene-ANGPT1	6.52285471175838e-05	0.867164968508778	up
gene-CAPN2	0.00806895571826726	0.986041699744906	up
gene-AEBP2	0.00039117977080231	0.75871371031638	up
gene-KCNE4	0.000781848730520103	1.00163858783464	up
gene-LOC125180691	0.00105868623048145	1.60946850108182	up
gene-PRDM1	0.000186036654920716	1.34213652763895	up
gene-DLL4	0.00136591184445501	1.03667350531173	up
gene-LYN	0.0048566004941625	0.912559375308525	up
gene-RPS21	0.000208029909034073	1.07774563148024	up
gene-RPS24	0.00544473988184684	0.656499260990933	up
gene-GPC4	0.00333244776664616	0.596274933236155	up
gene-ALDH1A3	0.00385088218942405	2.02950627660704	up
gene-CERT1	0.00137268132314772	0.856384392291862	up
gene-CAVIN2	3.6409853596123e-05	1.16510058954964	up
gene-CAVIN1	0.00558066020816198	0.845378759725398	up
gene-OGN	0.00969609457345376	0.937198019793351	up
gene-PPA2	3.2297525192456e-06	0.870784159508755	up
gene-BAG2	7.92860666164444e-05	2.26465250110346	up
gene-RPL26L1	0.000589934803624218	0.831538776876886	up
gene-HACD4	2.86484493828579e-05	1.18365294451623	up
gene-LOC106029454	0.000114630314186418	1.86712744844247	up
gene-CALD1	0.00409333091281145	0.937540038258563	up
gene-NFIL3	5.06217429824435e-07	1.36934391092555	up
gene-VWF	1.42637635158849e-07	2.17757357183163	up
gene-KLF13	0.000533514407301326	0.906080809059929	up
gene-LOC106040269	0.00733384764388892	0.638195216043005	up
gene-SFRP4	0.00973162590718422	0.889327307887848	up
gene-RBP5	0.00408509515736836	1.17954284665177	up
gene-RBP7	0.000438923884377385	3.67122179501415	up
gene-SNX20	0.00873830861430058	0.792015245328939	up
gene-TSC22D3	0.00203913471827744	0.813319299588657	up
gene-SLC16A7	0.00526800372562438	1.13130125186366	up
gene-SLC16A5	0.00278639318702611	1.61401093367293	up
gene-HTRA3	0.000674896893411881	1.10061982859251	up
gene-SLC15A4	0.0014202295625709	0.670456060729873	up
gene-SCARA5	0.00964990952343287	1.26333732614526	up
gene-CSF3R	8.43564064858282e-06	2.6026936136745	up
gene-CGGBP1	0.00441214929563	0.688261576248734	up
gene-FHL5	0.000625826827270522	1.03176752547296	up
gene-FHL2	0.000332139045241448	1.80833611383802	up
gene-FHL1	0.000799187617178788	1.38075669631116	up
gene-LOC106038357	0.000183586230445898	1.59608781123285	up
gene-FAM185A	0.000217479342717763	0.626275658243024	up
gene-LOC106035040	0.0017034488721206	0.632627628732104	up
gene-LOC106049228	0.00961183610517292	1.5264804066758	up
gene-AFF2	0.0004761273715758	0.855262926985191	up
gene-EPHX4	0.000121099119840794	1.37188697636287	up
gene-PTPRC	0.00974253490208454	1.07937565988979	up
gene-NR1H3	0.00022350470270184	0.953461581598055	up
gene-B4GALT1	0.00187906258899126	0.886720278001709	up
gene-CLIC2	0.00783364486072463	1.03555017717456	up
gene-CLIC5	0.00113271573557483	1.86775189854728	up
gene-SLC38A6	0.000754585073513127	1.09462930835854	up
gene-SLC38A2	0.00599734510213667	0.639061277001781	up
gene-SLC38A1	0.00307367868056211	0.681804250323553	up
gene-LOC106048738	0.00170261890336406	1.14674603167159	up
gene-TMEM144	0.00797588484575623	0.691732773889887	up
gene-RP2	0.00244064225932454	0.615293248545739	up
gene-SRI	0.00837391004816643	0.594656751366136	up
gene-IL15	0.000589142334961959	1.78354565328451	up
gene-LRCH2	0.000627471163238635	0.822043381744784	up
gene-VASH1	0.00111338610671143	0.774707574708329	up
gene-NINJ1	8.52571986869221e-06	2.05660362944698	up
gene-MCUB	0.00222237930059236	1.47388777710051	up
gene-GRK7	0.00622459482424212	0.825555662237721	up
gene-FMR1NB	0.00859124031000235	0.78655913089157	up
gene-CCDC18	2.13471330667319e-05	0.620703103079886	up
gene-PAN3	0.00651669722864245	0.637264243186092	up
gene-RYR3	0.000360699062040097	1.11681970394589	up
gene-FGL1	3.48732892283222e-05	0.765785231365595	up
gene-IGSF6	0.000480016662127924	1.99790330540217	up
gene-LOC106033756	0.000180458535747975	3.04386142507944	up
gene-LOC106035756	0.00432177001711923	1.76405924158405	up
gene-LOC106045561	0.00228083130322379	0.97997224732589	up
gene-LCAT	0.000688685806701248	1.5040924656545	up
gene-REP15	0.00377463404568975	0.792714699470393	up
gene-MAST4	0.00106704801281746	0.684945910697221	up
gene-DPP4	0.00608839359264163	0.730390718309312	up
gene-KCNJ8	0.000497931968770411	1.06143773924597	up
gene-AGGF1	0.00146936533537253	0.62091523412479	up
gene-LOC106048984	2.63203418117158e-05	2.38967765053403	up
gene-LOC106048983	0.000492571924534018	3.11331099826431	up
gene-FYB1	0.00765017171562363	0.847932543222996	up
gene-LOC106045509	0.00816895710861313	1.29279352716213	up
gene-ANGPTL2	8.49213447874629e-07	1.42846088232689	up
gene-RAB30	9.05803825072527e-05	0.904501293030592	up
gene-SRPK2	7.54607246617153e-06	0.845593613133893	up
gene-ERO1B	0.000698009895633784	0.757096353109352	up
gene-PHACTR2	0.00272118970580569	0.774899682807285	up
gene-NPY2R	0.00177367342679847	1.22727533685803	up
gene-PDGFD	4.25092428938135e-07	1.69444872141046	up
gene-SRGN	0.00930271146635978	1.37505193497524	up
gene-PDE5A	0.0014398032882771	0.603879761848408	up
gene-LOC106032856	0.00608204708149709	1.35056201151618	up
gene-REEP2	0.00052906633297402	0.674159516938005	up
gene-MCEE	0.00719555060181535	0.586165717023752	up
gene-SLC3A1	0.00577974739274662	0.58893048560959	up
gene-AVPR1A	0.00269825529217258	3.79249109226572	up
gene-WSB1	0.00115157704503047	0.867147696447486	up
gene-LOC125181144	0.00372553546327767	0.904059186544095	up
gene-GPR183	0.000812817666344516	1.26063533133402	up
gene-PLXNC1	0.000483649305495213	1.29277439894565	up
gene-PPP3R1	0.000591528300185219	0.710356091449141	up
gene-PRR16	0.000686945962364188	0.992406336157152	up
gene-PLXDC2	0.000861657692367929	1.13081415723862	up
gene-MED13L	3.08335289858378e-05	0.990729829568691	up
gene-RPL11	0.00307456190947618	0.702577508120094	up
gene-RPL14	0.000172011789837453	0.736737479605765	up
gene-ZEB2	0.0056046129155681	0.780859203869919	up
gene-KCNJ15	0.00311105568169017	1.35249952437401	up
gene-LMOD1	0.00177314827751207	1.4575674215616	up
gene-MGAT1	3.1025855009945e-05	2.4209610988496	up
gene-TOP2B	0.00634710962821919	0.625190228936825	up
gene-HNRNPA2B1	0.000693221109935288	0.637098283400472	up
gene-CDC14B	0.00429289180642117	0.730338752841461	up
gene-LOC106029627	0.0080658382250854	1.70054477682034	up
gene-A2M	0.00267908464101644	1.10863392624218	up
gene-SYK	0.000196028210979231	1.7107882916793	up
gene-RAB31	0.000709473058941795	1.21563367949756	up
gene-FBXO32	0.000135471360170152	1.14330963324228	up
gene-REEP3	0.00128894825646935	0.811208123905828	up
gene-LOC106033591	0.000954703543467523	1.89094244359555	up
gene-LOC125184029	0.000212657167809804	1.26599090391487	up
gene-PRRG1	0.00103911089230473	0.672505677577141	up
gene-NISCH	0.00103163401396405	0.678958002558714	up
gene-JAK2	0.000247346759862334	0.896076736602078	up
gene-CASD1	0.00186898552602665	0.604834767671599	up
gene-CCDC102B	0.000213527150193173	1.41493011152982	up
gene-PAWR	7.23760175764346e-06	0.989955552333039	up
gene-CPE	0.00155960404636172	0.692137786735824	up
gene-PLA2R1	0.00369429589227064	1.24387473170009	up
gene-PRLR	0.0026056559732134	1.33082613454702	up
gene-PAXBP1	1.53231121727304e-05	0.754728290168712	up
gene-CPED1	6.6110224784121e-08	0.917849565881629	up
gene-ARHGAP20	0.00132817724605972	1.24096985772119	up
gene-ARHGAP28	0.00724758687751852	1.00791111974263	up
gene-LOC106047894	0.000671012821540031	2.4203960480209	up
gene-DOP1B	0.00387574474779174	0.782490036488314	up
gene-GSN	9.90518693340926e-06	1.37947301031881	up
gene-NDRG1	0.000101500189962153	1.01732146912098	up
gene-LOC106045795	7.81165331915996e-08	2.39432213776875	up
gene-F3	0.000632419083670938	1.11040807192701	up
gene-LOC106045865	1.48044791908298e-10	2.7062954976159	up
gene-TNXB	3.35773237772749e-05	1.93809051832977	up
gene-LY86	8.19051982844879e-05	1.54964162958704	up
gene-LOC106029992	2.26786986630787e-05	1.08740925772798	up
gene-LOC106044878	0.000583042703168971	0.735406416862488	up
gene-CRIM1	0.00717000333700681	0.645383087644178	up
gene-PTGER4	0.000741278130437667	1.40388287664228	up
gene-SSH3	0.00956634454452125	0.83835623487769	up
gene-KCNK13	3.02390221259966e-06	1.56530586444096	up
gene-ATP6V0D2	0.000145595746471633	2.42081698216257	up
gene-LRRFIP1	0.000117447075049677	0.671459091799805	up
gene-MZB1	0.00172197704757877	1.70536540680605	up
gene-CRISPLD2	3.86958481140341e-06	1.5021113298773	up
gene-MYH11	0.000608306241960155	1.45340081801187	up
gene-LOC106036842	0.00073513286713267	0.830547454738003	up
gene-NDFIP2	0.00182701355513488	0.595470138982166	up
gene-ZCCHC24	0.00013553057140702	1.11906440467971	up
gene-STOM	0.00555666773617008	0.660285155086275	up
gene-CRACR2A	0.000653499346225574	1.3808437393302	up
gene-GLRX	0.00353792007352965	1.44976789739307	up
gene-IGLL1	0.000531751772943817	1.45674744185606	up
gene-LRRC70	0.000281325924559751	0.892654081547998	up
gene-LOC125181894	0.000399748795458187	2.37670341754969	up
gene-SLC35D2	0.00984904411698064	0.619744731809143	up
gene-NR2C2	0.000336848341548007	0.601966790145975	up
gene-KMT5B	0.000119424825518183	0.694205185029274	up
gene-FAS	2.57918013235525e-06	1.28589452830732	up
gene-SNAP29	1.7136934168304e-05	0.626758462735927	up
gene-SLK	0.00872834930294832	0.655108565196215	up
gene-PIK3R1	0.0024074118534469	0.742015312575071	up
gene-PHTF2	0.00505869274374074	0.586832153424593	up
gene-GNAI1	0.000743170863070349	0.648558347638066	up
gene-DENND4A	0.000821078835911672	0.601644065523729	up
gene-GRB10	0.0026943487663266	0.785846005592812	up
gene-NCS1	0.00251981596311662	1.45954458148115	up
gene-LOC125180557	0.00157053697637837	1.41474629951976	up
gene-RIMS1	0.000951896289408532	1.72575106673816	up
gene-ABHD5	0.00010176266621441	1.05712817356794	up
gene-GPR157	0.00750614937967844	0.800544921163379	up
gene-MYD88	0.000450498939174829	0.918028518841383	up
gene-BNIP3L	0.00016919101683239	0.593446010375165	up
gene-PCMTD1	5.0339346833155e-05	0.744760611394481	up
gene-AGA	0.00210228628710611	0.716850746098849	up
gene-VWCE	0.00129032598832511	0.662415161469741	up
gene-RPL29	0.00283570828171665	0.99554187418682	up
gene-PRKAR2B	3.43143083745691e-05	1.00250462454829	up
gene-LOC106042389	0.00525507490848186	0.814412153678522	up
gene-STRN	0.00878723582971257	0.590621361232182	up
gene-LOC106047130	0.000296446542257982	1.3930140593661	up
gene-LOC106049428	0.000161531095105249	1.82448311733744	up
gene-TMEM268	0.00650262785336309	1.20680553913857	up
gene-SMOC2	0.00807344004902586	1.49017398861743	up
gene-LOC106044298	7.72852785135647e-08	2.22640746755008	up
gene-RIPOR2	0.000536670050999839	0.910618996252839	up
gene-LOC106035885	0.000268617994504161	1.43577146099666	up
gene-LOC106045455	0.00284428843086798	1.38632177749271	up
gene-TGFBR1	0.00135814579439121	0.601904771430307	up
gene-CTSS	0.00540714981058934	1.09596701793186	up
gene-CTSK	5.02615244563985e-07	1.2334171397754	up
gene-FOXO1	0.00272541759897485	0.660166695929373	up
gene-SLC6A6	0.0016575423152467	0.873054193396923	up
gene-LOC106038270	0.00125900866788728	0.640112773070264	up
gene-CCN4	0.00638746986421877	1.18651672315144	up
gene-QKI	0.000212958952440367	0.6617686110289	up
gene-HPX	0.00372222226756333	2.24993326496309	up
gene-LOC106046390	0.00483801378440391	0.814694025922289	up
gene-LOC106046391	0.00147006090867871	1.48343271517316	up
gene-MDFIC	0.00056616753351627	0.689270432949483	up
gene-RGS5	0.00921246626081852	1.06228142464101	up
gene-CD44	0.000172223353184974	1.37269828365809	up
gene-EAF2	6.69353953446306e-06	0.906060279025369	up
gene-ZBTB41	0.000300664732458977	0.707020930038826	up
gene-EML1	0.00511787953395087	0.913788580826745	up
gene-PJVK	0.00275327510999311	0.741657021461753	up
gene-DACT1	0.00100831208725497	0.856848381327399	up
gene-CACNB2	0.000756130184869583	0.879576459463745	up
gene-SEPTIN10	0.00431025933261367	0.600690943066277	up
gene-ARC	0.00478828632484225	1.81008515251205	up
gene-ADAP2	0.00624824073654506	0.959680394824389	up
gene-C3	0.000731363587599797	1.66270942972068	up
gene-BRINP3	0.00851556685568216	1.69645159325122	up
gene-SSPN	0.00989023680248752	0.812099937207707	up
gene-ADAM8	0.000335052305364369	2.41210570908717	up
gene-LOC106043748	0.00475175082458835	0.798167473685355	up
gene-LOC125179664	0.00576861504359911	0.758328424024755	up
gene-LOC125179668	0.000591112663351662	1.69868462080878	up
gene-LOC106042170	0.00101411693394087	2.14376192407808	up
gene-LOC125184635	0.007907369565856	1.92160157806728	up
gene-ERCC6L2	0.00128964021522308	0.624944722609317	up
gene-AHNAK	0.00166746623042968	0.916512958318232	up
gene-TMX3	0.0032971710031523	0.619514167403695	up
gene-PRAM1	4.20881328786098e-05	2.17406329090668	up
gene-ALOX5	2.69829750205671e-10	0.815258863568832	up
gene-LOC106045666	0.00886834997854594	2.58177871809809	up
gene-LOC106038747	0.00331498177706209	1.65959457281265	up
gene-PLAC9	0.000196443066598658	1.5632418887817	up
gene-GEM	0.000201034142854523	1.42999752723429	up
gene-CAV2	7.34058589299408e-05	0.888021891845349	up
gene-CAV1	0.0012296408752811	0.967539543798065	up
gene-CUX1	0.00323693285510932	0.657847209781071	up
gene-TMEM47	0.000733120125238224	0.58810880078101	up
gene-CCDC125	0.00894144022766606	0.885474382473293	up
gene-ADRB1	0.00121986882348457	1.76544237008899	up
gene-ANXA1	0.000148584473379271	1.1456500564188	up
gene-LHFPL6	0.00696435558419561	0.836764932906972	up
gene-FYN	0.005376358815067	0.61899466900891	up
gene-LOC106046297	0.0028980895148634	1.57155820286829	up
gene-LOC106046296	0.000931737536635353	1.12312637348487	up
gene-MRTFB	0.00242587804138303	0.666706763244254	up
gene-TMEM168	0.00939121188070558	0.62506297539513	up
gene-PTH1R	0.000719678406003314	0.782844584111489	up
gene-FAM124B	0.00577465950183591	1.22486632354317	up
gene-PDE3B	0.0023782666994421	1.04327555664455	up
gene-PLEKHO2	0.000519851690787221	1.11201745247287	up
gene-SKI	0.000210086033992463	0.756409187663956	up
gene-MICAL2	8.68738985991323e-06	0.680756614342238	up
gene-LOC106047531	0.0073787017418529	1.16680406515044	up
gene-LOC106047530	0.00176649163003184	0.588778071359995	up
gene-CSNK1G3	0.0098079979543063	0.743310082006386	up
gene-RHOJ	0.00993530604209572	0.910714506806371	up
gene-RHOQ	2.30525968733362e-05	1.30413334471556	up
gene-PRSS35	0.00203106480321347	1.52720874762136	up
gene-LOC125184571	0.000397792364790187	2.7086862648016	up
gene-TRPM1	0.0086674150080376	0.894287616486537	up
gene-LGMN	6.42679563068343e-05	1.31933745873607	up
gene-LOC106043342	0.00126848119462446	1.48103706539375	up
gene-MSC	6.54343362419252e-05	2.06099013588291	up
gene-PDPN	0.00623025762633391	1.16838285311737	up
gene-HSPA2	0.00111480245928082	0.593409051302169	up
gene-RAP1A	0.000184289035027785	0.843268068019932	up
gene-IL2RA	0.00879402907112905	1.40043084953852	up
gene-AKT1	6.46435659005548e-05	0.58934758060205	up
gene-BCL6	0.00298329622102656	0.647745975660713	up
gene-RGS18	0.0035191101854017	1.38774719667111	up

## Sheet: PE vs. PO
List of DEGs
#ID	Pvalue	log2FC	regulated		#ID	Pvalue	log2FC	regulated
gene-CENPQ	0.00519763628640647	1.12586	up		gene-NR4A3	7.04785625577048e-05	-1.56572	down
gene-DRD1	0.0040648356585023	1.2963	up		gene-F13A1	0.000484128555327904	-2.23354	down
gene-GUCY1A2	1.30005882891451e-05	1.01746	up		gene-LOC106031757	0.00790908146650927	-1.62169	down
gene-RAVER2	0.00993792460117727	1.30041	up		gene-SPATA13	0.00284332329217045	-0.815854	down
gene-PPAT	0.00520724391790945	0.849919	up		gene-ITGB5	0.00392144294713974	-1.66193	down
gene-HSD3B1	5.04979990876375e-05	1.82806	up		gene-LOC106036083	0.00137239142901715	-0.907312	down
gene-LOC106045559	0.000344657994594937	1.18299	up		gene-SCARF2	0.00379262213527634	-1.05247	down
gene-SMTN	0.00978183186950934	1.19015	up		gene-LOC106043079	0.00395154976149595	-0.588606	down
gene-ACTA2	0.00403256148793067	1.30654	up		gene-ANTXR1	0.00508081688504766	-1.78432	down
gene-OSBPL3	0.00183843380739157	0.788598	up		gene-NOX4	0.00088857465409763	-1.67025	down
gene-CCDC28A	0.00319137840849995	1.04909	up		gene-MEGF10	0.00261475766874652	-1.56294	down
gene-TNFSF13B	0.00100305639694365	0.662741	up		gene-TMTC2	0.00452427691903809	-0.932435	down
gene-PLPPR4	0.00954360611536352	1.79189	up		gene-EGR1	0.00699915482389093	-1.12233	down
gene-LOC106046243	0.00669126362486559	0.856645	up		gene-LOC106038398	0.00123535941510232	-1.72611	down
gene-LOC106044855	4.58239012005266e-05	1.56504	up		gene-NRBP2	0.00178798664942	-0.851671	down
gene-ECM2	0.00329770990685612	0.749359	up		gene-RNF152	0.00513767073469248	-0.614051	down
gene-LOC106031011	0.00825693237325929	1.60563	up		gene-LOC125181520	0.00284914868856912	-3.87419	down
gene-FKBP14	0.000512327189411484	0.671362	up		gene-HGF	0.00112657303824386	-1.53446	down
gene-KLHL42	0.00790593598095583	0.760097	up		gene-LOC106033188	0.00853241668529085	-1.02362	down
gene-MASP1	0.00768678913855641	1.8376	up		gene-LOC106043465	0.00942550721307651	-1.18582	down
gene-POP4	0.00910250894881032	0.606963	up		gene-RANBP3L	0.00454292138935805	-1.74707	down
gene-FNDC10	0.00456427694707076	0.964345	up		gene-ADRA2A	0.00598397454392424	-1.90447	down
gene-LAMA4	0.00827742422223636	0.642333	up		gene-MAMLD1	0.00960507138404259	-0.679789	down
gene-GALR1	0.000438224403392697	2.10491	up		gene-ZPLD1	0.00179594574395893	-1.77014	down
gene-TPM1	0.00548374651298367	1.49189	up		gene-SNTG1	1.40472305550159e-05	-0.948639	down
gene-MPC1	0.000336627276279162	0.700638	up		gene-LOC125180665	0.00849453314091389	-0.695669	down
gene-MYL9	0.00108915652314853	1.62663	up		gene-STC1	0.000690445626525715	-2.77693	down
gene-TMEM63C	0.00143956631148771	0.787978	up		gene-TANC2	0.00519079505890086	-0.70987	down
gene-LAPTM4B	0.000554162692699705	1.64062	up		gene-LOC106029911	0.00488114903056002	-0.738075	down
gene-ACTA1	0.000197444459370434	2.77514	up		gene-LAG3	0.00622438521829709	-2.14214	down
gene-BCHE	0.00377302241479441	0.637657	up		gene-LOC106034136	0.00108245246437856	-4.72937	down
gene-KCNK1	0.00418048184048378	1.3136	up		gene-PPDPF	0.00060593521169698	-1.6032	down
gene-MAP3K20	0.00504632230845885	0.820934	up		gene-UNC79	0.00573466621829849	-0.715734	down
gene-MSMO1	0.00880369623063726	0.99396	up		gene-LRRTM3	0.0021669892228778	-1.30202	down
gene-ITGAE	0.000464393927145296	0.586718	up		gene-CRB1	0.00121374677546025	-2.51024	down
gene-SOCS5	0.00644856722320771	0.946551	up		gene-PRSS12	0.00543613934055893	-1.74823	down
gene-RDH10	0.000119488426886166	0.734049	up		gene-PTER	0.00765040269967652	-0.712873	down
gene-SLC25A4	0.00208658117655658	1.92762	up		gene-ZNF516	0.00369000446522874	-0.909756	down
gene-LOC106038483	0.00700033626717775	1.02552	up		gene-LOC106044664	0.00984729266990314	-1.26689	down
gene-DHCR7	0.00057582079678263	0.966089	up		gene-MMP11	9.84714512220024e-05	-2.96657	down
gene-SGMS2	0.00519370317133308	0.685634	up		gene-MMP16	0.00677385506923743	-1.19776	down
gene-HSP90B1	0.0059832825800113	0.644973	up		gene-LOC106049462	0.00996808436159125	-1.26752	down
gene-ADAMTS8	0.00333124525662132	1.26229	up		gene-PAPLN	0.00359353186173526	-2.54805	down
gene-LOC106049329	0.00630965848042623	1.36436	up		gene-SOCS3	0.000365667176835709	-1.98484	down
gene-CRYL1	0.00655871279294777	1.03064	up		gene-SMIM38	0.00464094038710267	-1.754	down
gene-CUNH14orf132	2.89911916947316e-05	2.3169	up		gene-LOC125181428	2.03172476824618e-06	-1.69768	down
gene-LAMA2	0.00115836011880016	1.13185	up		gene-HIVEP3	0.00905936824688997	-0.899587	down
gene-IGF1	0.000125407092778708	2.26362	up		gene-LOC106049954	0.00393870223839213	-1.23015	down
gene-DTYMK	0.0076297953026513	0.639327	up		gene-BACH2	0.00924299503804483	-1.05181	down
gene-ERICH5	0.00352314617458853	1.99637	up		gene-MCTP2	0.00250958471441386	-1.37999	down
gene-NUDT7	0.00768190397950124	0.749399	up		gene-TF	0.000458012678694052	-4.03967	down
gene-SERPINF1	0.00312810434937123	0.698928	up		gene-ITGA11	0.00349717592920784	-1.52496	down
gene-RXFP3	0.00137008270502256	2.9427	up		gene-LOC106049857	0.00753574590452852	-1.57085	down
gene-LOC125181361	0.00243984216597331	1.56298	up		gene-NTNG1	0.00893390392252166	-0.646701	down
gene-ALDH1A3	8.08889047429957e-05	2.66651	up		gene-RUNX1	0.0090108382704273	-1.38536	down
gene-OGN	0.000105553618418093	1.5716	up		gene-RUNX2	0.00249628540563837	-2.78745	down
gene-GPR20	0.00408981978470219	0.963167	up		gene-LOC106038425	0.00621885579192312	-0.760065	down
gene-SLITRK2	0.00323039423272552	1.21193	up		gene-GLI3	0.00618268927534869	-0.810049	down
gene-BAG2	0.00157827881522583	1.95615	up		gene-LOC106035094	0.00119446192007785	-2.41422	down
gene-SCNN1B	0.00651393878825598	0.978153	up		gene-TMEM200A	0.00876175249268482	-1.34825	down
gene-FHL2	0.00120935558561376	1.6722	up		gene-AFAP1L2	0.0031249149422762	-1.01432	down
gene-LOC106047968	0.00420004455005874	1.77551	up		gene-MXRA8	0.00948092979398314	-1.05446	down
gene-DES	0.00977993931688921	1.29426	up		gene-WDR86	0.007622590196874	-1.14639	down
gene-KCNJ8	0.00526323235139938	0.969442	up		gene-PTGS2	0.00684623935216839	-2.21813	down
gene-TP53I11	0.00745261948181973	0.605298	up		gene-NPNT	0.00052456389810271	-0.980107	down
gene-AVPR1A	0.00266481104905783	3.2354	up		gene-LOC106037158	0.000275916008936336	-3.94338	down
gene-CRPPA	5.45201524390049e-09	0.800753	up		gene-EGFR	0.00191174824298967	-0.794063	down
gene-RMDN1	0.00921979454476522	0.817422	up		gene-FHAD1	0.00481663650719327	-2.43819	down
gene-CHRDL1	0.000934603481097448	1.50389	up		gene-MMP9	0.00795748360213911	-2.35151	down
gene-ENPP3	0.00446839656064236	0.586053	up		gene-LOC106032431	0.00113860104370459	-3.22332	down
gene-MYH11	0.00170117783410437	1.63388	up		gene-GEMIN7	0.00991658872803896	-1.973	down
gene-LOC106040774	0.00235190370526276	1.90963	up		gene-LOC106048723	0.00912267053713885	-0.975341	down
gene-PVALB	0.00771450855359164	2.37183	up		gene-CYGB	0.000482045214445794	-0.601598	down
gene-JSRP1	0.00406658085601355	2.09749	up		gene-LOC106039264	0.00230370773042542	-0.804543	down
gene-SHOC1	0.00587343055280584	0.903799	up		gene-PCSK1	0.00275130037305193	-2.93278	down
gene-ACTG2	3.00462005625203e-05	2.83558	up		gene-LOC106036876	0.00551651824248022	-2.34562	down
gene-RIMS1	0.00187155716374372	1.81433	up		gene-LOC125184593	0.00792701325507943	-0.692533	down
gene-LOC106045005	0.00682312341657821	0.951974	up		gene-NR4A1	0.00183377861602199	-0.887643	down
gene-TMEM106C	0.00737684349100635	0.760837	up		gene-NR4A2	0.000365397033497859	-1.2652	down
gene-EMILIN2	0.00842312786910748	1.0393	up		gene-LOC106046233	0.00201424023179401	-0.60571	down
gene-EAF2	0.00967044680039348	0.59343	up		gene-LOC106037083	0.00255293617778767	-1.37156	down
gene-EML1	0.00384545205076957	0.995566	up		gene-FAM81A	0.00897256178922433	-1.17665	down
gene-LOC106047864	0.001438858567608	2.03378	up		gene-PHACTR1	0.000405980876976199	-0.60358	down
gene-LOC125179668	0.00870294356625264	1.58501	up		gene-SLC46A3	0.00652207647155603	-1.65682	down
gene-CAV1	0.00498570294766517	1.05793	up		gene-AAMDC	0.00315626130850544	-0.76186	down
gene-LHFPL5	0.00258129115070213	1.26154	up		gene-RAB31	0.00759591050144336	-1.62176	down
gene-GPAT3	0.00300641595531771	0.636539	up		gene-ARL8A	0.0075129438172954	-0.704181	down
gene-MRPL53	0.00679956687185816	0.593694	up		gene-MYO1E	0.00457020599123233	-0.904466	down
gene-HSPA2	0.00671634483745011	0.608952	up		gene-CUNH2orf49	0.000166369026848973	-2.44622	down
					gene-CPED1	0.00552297689183842	-0.702531	down
					gene-P2RY2	0.00365303333550261	-1.11531	down
					gene-ROBO1	0.00712400123786941	-0.611236	down
					gene-SMOX	0.0052703020490209	-1.66711	down
					gene-CMKLR1	0.00155297730348101	-2.25608	down
					gene-STARD8	0.0099985163729394	-0.626951	down
					gene-IMMP1L	0.00336062068623544	-1.27086	down
					gene-FGF18	0.00870804421433612	-1.32369	down
					gene-CEP126	0.00414463698801927	-1.48576	down
					gene-ATF3	0.00450912975974219	-0.884071	down
					gene-SMAD9	0.00498359277313008	-1.05838	down
					gene-LOC106034204	0.00114522373493258	-5.10562	down
					gene-LOC106034203	0.00185899816631	-2.68789	down
					gene-LOC125184635	0.00951869078579473	-2.68645	down
					gene-LOC125184636	0.00941618275896373	-2.00777	down
					gene-ADAM22	0.00315434803336193	-1.44315	down
					gene-LOC106034120	0.00316439366211587	-5.39862	down
					gene-KANK4	0.00897997942344138	-0.626688	down

## Sheet: EA vs. PR
List of DEGs
#ID	Pvalue	log2FC	regulated		#ID	Pvalue	log2FC	regulated
gene-LOC125181878	0.000806341389013749	2.54659014710802	up		gene-SPP1	0.00732094245896529	-3.05364	down
gene-LOC106044793	0.00126575169444154	0.7413174153975	up		gene-TIMM13	0.00307514661237379	-0.601737	down
gene-TRAPPC14	0.00381407193283686	0.737579058756955	up		gene-TDRD15	0.000881395253477722	-0.803708	down
gene-ZP1	0.00313034421462013	1.90735196571747	up		gene-HSP90AB1	0.00153249929888175	-0.937892	down
gene-KCND3	0.00633580939795893	1.41504050250786	up		gene-TOMM22	0.000284194932413657	-0.599337	down
gene-HSPB1	4.21955855828942e-05	1.96282012658817	up		gene-LOC106037337	0.00544443708010511	-0.764379	down
gene-LOC125181868	0.0012126907654527	1.48673036558383	up		gene-LOC106045966	0.00557747863678721	-1.35302	down
gene-SLCO2B1	0.00909132934024153	0.727246629001583	up		gene-HNRNPH1	0.000976406136869411	-0.645119	down
gene-IRS2	0.00579597934281833	0.650255710385081	up		gene-INHBB	0.00540267334448831	-1.03271	down
gene-LOC106040411	0.00620549491268439	0.79288210099802	up		gene-NOL12	0.00534248980731756	-0.769182	down
gene-MYOCD	0.000728179602324802	1.1342458578966	up		gene-MGAT1	0.0023365161976172	-2.07088	down
gene-OTOGL	4.47892629293935e-05	1.85286198187994	up		gene-SLC5A3	0.000842530678121818	-0.640553	down
gene-MRC2	0.00370736324897907	0.822853639642967	up		gene-MRPS6	1.10332780873601e-08	-0.706161	down
gene-LOC125180420	0.00792166604125064	0.662866227322671	up
gene-LOC125181775	0.00456076740608135	1.25434660273693	up
gene-MRPS18B	0.00101076983668988	0.900814575396688	up
gene-SEMA6C	0.00118737361155093	0.801344748022492	up
gene-LOC106046794	0.00117808124394007	1.73225779314457	up
gene-SMTN	5.56485007467323e-05	0.936643272636421	up
gene-FBLN2	0.00612284286670931	0.815202602014337	up
gene-LOC106034118	0.00725414340485653	1.36812353880734	up
gene-LOC106042855	0.000493369771547972	1.42826931640937	up
gene-SPHK1	0.00617081889098983	0.60272170662869	up
gene-PCP4	0.000161326210826677	0.815773497521848	up
gene-ZFHX4	0.0090337889149979	0.835024555457283	up
gene-LOC125181483	0.00102253191302664	1.48760602974576	up
gene-AKNA	0.00763846238308101	0.608761840788696	up
gene-NID2	6.39260488912816e-05	0.839347090103217	up
gene-TNS1	0.0026828578232535	0.846604450421115	up
gene-SVEP1	0.00163463134467379	0.694717402328821	up
gene-RARB	0.0046410942656269	0.679767568188075	up
gene-MTUS2	0.00796550052413815	1.80310609344902	up
gene-CAP2	0.000373738901618696	0.810893650321203	up
gene-SYNPO2	0.00752265285283433	0.669841919641841	up
gene-CCAR2	0.00664209361157204	0.744053351807215	up
gene-MTSS2	0.000249962373130584	0.645713916414985	up
gene-UNC80	0.00113702033545422	1.42899243707212	up
gene-LOC125179645	0.00572295487014286	0.758519227159823	up
gene-LOC106039769	0.000728259502991748	1.07842221525076	up
gene-HTR1B	0.000212650379453333	0.895349363001145	up
gene-HTR1F	0.00819640081015848	1.10297935912587	up
gene-LOC106045907	0.000315118615485922	1.28644564202248	up
gene-SEMA3F	0.00399520980313547	0.739442943993542	up
gene-SEMA3B	0.0023555496631803	0.930141773196663	up
gene-LOC125181520	0.000752655402117609	3.07422760851544	up
gene-P2RX1	0.000712543068122486	1.1826391420013	up
gene-LOC125183926	0.00525926159346035	1.14816281812342	up
gene-HPGD	0.00699147288241845	0.776604836295298	up
gene-PIK3C2G	0.0076252743001651	0.633823779716775	up
gene-LOC106042804	0.00933584533610275	1.55741017959865	up
gene-PARP6	0.00993005732575516	0.921980079623182	up
gene-IKBKE	0.00481924435322724	0.887675292372798	up
gene-MAP7D1	0.000192753442324243	0.757677348316479	up
gene-LOC106030343	0.00471998435994972	0.608962635614711	up
gene-FHIP1B	6.48216027740456e-05	0.635584554643099	up
gene-LOC125181803	1.08985518774262e-05	1.03392890550054	up
gene-LOC125181805	0.000212433555967224	1.10106323353784	up
gene-ROR1	0.000413898973223634	0.591772334925997	up
gene-LOC106032991	0.00525761561486782	1.23295567868506	up
gene-LOC106033105	0.000480143104194916	3.44904450107291	up
gene-LOC106035235	0.00278100305958714	0.689168658254319	up
gene-NLGN3	0.00589507903445076	1.15261193121994	up
gene-CSRP1	0.000456851215697274	1.48127554054269	up
gene-LOC106033442	0.00108554068351659	0.974362229182264	up
gene-TSPAN7	0.00878015144756918	0.721760577110615	up
gene-LOC125181920	0.000295529859248581	0.887791839698258	up
gene-CHRNB4	0.00535161414161154	1.90713784188359	up
gene-HTR2B	0.000948054393121446	0.999301253777025	up
gene-MYL9	0.000165984992614236	1.3205106812699	up
gene-MYLK	0.00207603205196188	1.07088737676022	up
gene-KCNMB1	0.00204690556802515	1.25935393417196	up
gene-LOC125180668	0.00188639246568678	1.1409239925851	up
gene-GPX8	0.00369996554417901	0.70520143719908	up
gene-PI15	0.000579634499944239	1.72782026369858	up
gene-FRZB	0.00621649990519325	0.860453207781396	up
gene-ACTA1	1.34542015044958e-06	1.60286933086062	up
gene-GCDH	0.00909035288985404	0.656815117838195	up
gene-SERPIND1	0.00534558825533866	1.32903	up
gene-LOC125181815	0.00483642598289481	1.40267649862859	up
gene-EMILIN1	1.7122892285561e-05	1.20942411806041	up
gene-LOC106047950	0.00354207732320102	1.87848112394879	up
gene-JPH2	0.000240569535615954	0.707777220576484	up
gene-DYSF	0.000208104734333031	0.723705966318844	up
gene-NID1	0.00822953189788829	0.722325576736312	up
gene-OLFML1	0.00455877738745488	1.06413191919805	up
gene-LOC106049374	0.00516179257586097	0.828663846410106	up
gene-FNDC1	0.00473802385385145	1.09551753779595	up
gene-LOC106042084	0.00759073235547713	2.96969007766342	up
gene-SLC27A3	0.00344467674125262	0.828216208770783	up
gene-DHX58	0.00183756319155619	1.3779758077792	up
gene-LOC106036132	0.000864675452459139	1.69848286098874	up
gene-MMRN1	0.00011431714244352	0.773161857828034	up
gene-DOHH	0.000698523975410385	0.914283258482882	up
gene-TMEM8B	0.0024686543904959	0.6273888044036	up
gene-PLAT	1.01424438023652e-05	0.589245557676091	up
gene-PIAS3	0.00866053855813138	0.618744004137633	up
gene-PARP10	0.00157928627658708	0.770872852772767	up
gene-VIPR2	0.00330404833796776	0.907610100512227	up
gene-MEIS2	0.00208196845340037	0.766213305570627	up
gene-ADAMTS6	0.00142493024407478	0.803287804547827	up
gene-SIGLEC1	1.59493985432448e-07	1.71896783648867	up
gene-KCNH2	4.73477023768451e-06	1.28803320067295	up
gene-LOC106043403	0.00179861063546868	3.97600948681505	up
gene-PRKG1	0.00402813831260917	0.598178568885262	up
gene-LOC106046568	0.00786357896182054	1.36262602133356	up
gene-ANKRD13D	0.00258765966828119	0.624721784018045	up
gene-ADAM15	0.00960840359977549	0.629975839192707	up
gene-SLIT1	0.00393395541388117	0.672683390704695	up
gene-LAMA2	0.00668830553019077	0.693774788792436	up
gene-IGFBP7	0.000327107487274491	0.678721444208278	up
gene-IGFBP5	0.00379626098064099	0.964100832834785	up
gene-ADIPOQ	0.0049486697956757	1.0488199490315	up
gene-AHNAK2	0.000314124786035425	0.793338172292494	up
gene-LOC106049635	0.00117572494817002	0.995904442835289	up
gene-LOC106046116	0.00388679821820148	1.33728001043508	up
gene-LOC125181902	0.00335989793908966	0.915799407462825	up
gene-PLEKHH2	0.000312019763901861	0.746229753553125	up
gene-BRK1	0.00463752192388125	1.32194439169041	up
gene-CHGA	0.00129631636480683	4.38816150031489	up
gene-LOC106034685	0.00682314694576305	1.06677096269078	up
gene-LOXL2	0.00011508687255722	0.900135674854864	up
gene-MFGE8	0.00028396606696829	0.973103640073964	up
gene-IGSF10	4.96528504927061e-06	1.34495636413005	up
gene-NGEF	0.00162474285042279	1.64736488420943	up
gene-LOC125183887	0.00897581685093397	1.07008268559855	up
gene-POLD2	0.00817509020380077	0.73619123166849	up
gene-SCUBE2	0.00501885973307703	0.822458110381107	up
gene-CLSTN3	0.00462581854256909	0.625742032040103	up
gene-FZD2	0.00984911044381625	0.599402600767991	up
gene-TLL1	0.00258994336768129	0.647073288733377	up
gene-LOC106049048	0.00619211299785056	1.08823685570969	up
gene-NHS	0.00927777709332088	0.69305162026875	up
gene-COL16A1	0.000121714143323216	1.37416208073964	up
gene-LAMB2	2.13202797870782e-06	0.978131726913121	up
gene-FAM43A	0.000593863912906106	0.903402223383634	up
gene-AEBP1	0.00692900899976965	0.79323683839635	up
gene-MAP3K6	0.00752770080236496	0.757043193105358	up
gene-LOC125183345	0.00447518326145144	0.927717279011818	up
gene-RPS26	0.00505106636481538	0.636470906661137	up
gene-LOC106045148	0.00799421717792277	1.03559548392427	up
gene-MAT1A	0.00989686101189388	0.890410302774455	up
gene-OGN	0.000129020507754168	0.928320965355206	up
gene-LOC125181874	0.00618546221391577	1.13001573425954	up
gene-PCSK2	1.56900277335953e-06	1.08649112968437	up
gene-CERCAM	0.00722205133827502	0.712537240577403	up
gene-PEX2	0.00274717470137943	0.692278369896791	up
gene-FHL2	0.0030701175319906	1.06259156277642	up
gene-FHL1	8.4513916446257e-05	1.10686484152589	up
gene-USP18	0.00513681476609688	0.878575784471289	up
gene-ARHGEF17	0.000376159999724769	0.661879013194511	up
gene-LOC125181067	0.000140183415165079	1.41889933174207	up
gene-HSD11B2	0.00107091380876139	5.00188958954776	up
gene-LOC106029719	0.00276569505113776	0.761777086175327	up
gene-LOC106041532	0.000189662193750319	1.24631536921551	up
gene-BMP1	0.000462887557019432	1.04816794949045	up
gene-DES	0.000145549416986308	1.67053275987613	up
gene-RYR3	0.00663705001546603	0.687658756293822	up
gene-LAMB1	0.000739850369120182	0.773254945745494	up
gene-LOC106047024	0.00138523350399004	0.870124928946576	up
gene-NR4A1	0.00227272539372216	2.13851578870083	up
gene-NR4A2	0.00494901700680402	1.98192136669339	up
gene-NEURL1B	0.006768315507101	0.645928685377047	up
gene-BMPER	0.002042623927474	0.655695774368513	up
gene-LOC106048649	0.00567318948890504	0.629344508802715	up
gene-KCNJ8	0.00914718024225867	0.614903769217018	up
gene-NPR1	1.65322821737542e-06	1.22186327929573	up
gene-NPR2	0.00250074768185009	0.616990873469623	up
gene-ATXN7L2	0.00940708131022174	1.26395872419364	up
gene-FREM2	0.00455275871142466	0.781645015027411	up
gene-SYNGAP1	0.00161722805003493	1.01784352938218	up
gene-WIF1	3.15826446210094e-05	1.57076003525276	up
gene-PDK4	0.0016307490667071	0.71695592012392	up
gene-CDH7	0.00944935572989234	2.39868018594845	up
gene-A2M	0.00716738574758044	0.702655490386575	up
gene-CCDC102B	0.00196519013976241	0.831021650451571	up
gene-LOC125180400	0.000247941137788257	0.79535487839427	up
gene-LOC125181755	0.00781838694523687	2.31265335690957	up
gene-LOC106045634	0.00808808772999931	0.659795202716241	up
gene-LOC106049927	0.00059599422222885	0.827253570864902	up
gene-LOC125182478	0.000126081798981778	1.0639342510469	up
gene-FAM131A	0.00636553607364439	1.43359441062063	up
gene-LOC106045137	0.00898075848806163	0.809110881509962	up
gene-PURB	0.000140154072866545	1.36209601103041	up
gene-MID1IP1	0.000717425325011277	1.10421687488156	up
gene-ENPP2	0.00313659022417259	0.781275825000185	up
gene-MYH11	0.00111745162489021	1.63322821583109	up
gene-LOC106048002	0.00517533179676691	1.26977202124601	up
gene-NFIX	0.00633390077007304	0.631991125354291	up
gene-STYXL1	0.000743101170637546	1.46631025034349	up
gene-JSRP1	0.000353304241168924	1.50967927025207	up
gene-LOC125181515	0.000340651174225381	1.38650391482748	up
gene-WBP1	0.00110047343769218	0.857028074048295	up
gene-DDX56	0.000348631087745458	0.636641219655049	up
gene-ACTG2	0.00558322716009639	1.99129508743851	up
gene-CLU	2.34504584476656e-06	0.756402528079827	up
gene-LOC125181308	0.00895093869330316	1.11640954339083	up
gene-FRMPD3	0.000443309202931916	1.45976968723941	up
gene-P4HA3	0.00670681380360536	1.24187779713097	up
gene-LOX	0.00118897020640632	0.839363967996233	up
gene-LOC125181811	0.00269863408508135	0.752190388965253	up
gene-EMILIN2	0.00563748361832529	1.13140578103662	up
gene-LOC106029333	0.00309757125370708	3.02932587955694	up
gene-LOC106049428	0.000981967046334412	1.23119255274304	up
gene-SORBS3	0.00816313680869986	0.836436035366282	up
gene-LOC125179959	0.0039033597363437	0.744363246020645	up
gene-LOC125181666	2.64312849986417e-11	1.66317527005438	up
gene-CTSK	0.00171285301153903	1.04638482331249	up
gene-ANKRD24	0.00179249132684719	1.35754747615886	up
gene-LOC106046391	0.00258734873082235	1.59302053427116	up
gene-RGS5	0.00725194893110904	1.0655069182439	up
gene-VEPH1	0.00488071838149136	0.787266191722281	up
gene-HSPG2	3.0852543929862e-06	1.06150618852867	up
gene-OPLAH	9.34570933962034e-05	1.23295114772196	up
gene-LOC125181233	0.000798843492586739	0.860401811055157	up
gene-LOC106029677	0.00491762747103519	0.919494900385101	up
gene-LOC106042177	0.00280778724743375	0.904739965405346	up
gene-SHROOM4	0.00964297132141992	0.744032705484962	up
gene-EFEMP1	0.00231666837523704	0.652889230197123	up
gene-PKD2L2	0.00858658366476082	1.02495825616489	up
gene-TNC	4.51134548124626e-05	1.59029660689745	up
gene-LOC106048920	2.69433101244905e-05	0.968993772047317	up
gene-ST6GALNAC6	0.000266626874236933	0.701653403424183	up
gene-TGFBI	0.000295802640784883	1.10513861434684	up
gene-ISLR	0.000104981817866818	0.753732281257073	up
gene-KANK1	0.00730033281407571	0.599750522832761	up
