# Supplementary material for: Whole-Transcriptome Sequencing Integrative Analyses Reveal Expression Profiles and ceRNA Regulatory Network of Huoyan Goose Egg Production
Source: Animals (Basel). 2026 Mar 30;16(7):1053. doi: 10.3390/ani16071053 (PMC13072419; doi:10.3390/ani16071053)
Supplement: Supplementary file 1 [file animals-16-01053-s001.zip › Table S5_List of differentially expressed lncRNAs.xlsx]

## Sheet: PE vs. PR
List of DELs
#ID	Pvalue	log2FC	regulated		#ID	Pvalue	log2FC	regulated
MSTRG.73201.13	0.000113134527116642	2.08749953947442	up		MSTRG.76950.2	0.00112419334543485	-2.37037	down
MSTRG.54676.1	0.000780210545945269	1.30462211539166	up		MSTRG.8385.2	0.00397556132776831	-1.44515	down
MSTRG.25901.41	0.000202856914967527	1.49733282459628	up		MSTRG.3202.41	0.00495207843851067	-1.1838	down
MSTRG.61048.11	0.000894041033635223	1.31504857857961	up		MSTRG.11772.33	0.00998678221103159	-1.06718	down
MSTRG.59189.42	0.0046109290425797	1.41481738688183	up		MSTRG.33769.23	0.00729054947654886	-1.52331	down
MSTRG.23007.19	0.0055385077939938	1.401958440342	up		MSTRG.7389.1	0.00973916973672548	-1.33109	down
MSTRG.50302.42	0.00128975005993877	1.52279963022249	up		MSTRG.65593.1	0.00243430839103736	-1.61728	down
MSTRG.18515.20	0.0042384982789673	1.62054271684734	up		MSTRG.80418.2	0.00966136353026459	-0.778158	down
MSTRG.11647.1	0.000345900892135671	2.20390230936782	up		MSTRG.76952.2	0.00964911368616639	-1.49948	down
MSTRG.32825.1	0.00814788023822464	1.68415763007252	up		MSTRG.11899.20	0.000299389314407	-4.10878	down
MSTRG.56808.6	0.0079643042289444	0.972396398865731	up		MSTRG.75185.15	0.00683043446559435	-1.11466	down
MSTRG.78312.2	0.000118341335435216	2.59030139186525	up		MSTRG.24452.1	0.00210616755925118	-0.97277	down
MSTRG.10848.3	0.000222780128061992	1.41064114874865	up		MSTRG.13130.1	0.000350491158134092	-1.78687	down
MSTRG.7987.1	0.00732180596515594	1.29507121590811	up		MSTRG.60223.1	8.24827693920392e-06	-2.64398	down
MSTRG.42867.35	0.00262726751354516	1.343181120457	up		MSTRG.9584.16	0.00641017128366361	-2.23946	down
MSTRG.22459.1	0.000270977621010463	0.995643590147745	up		MSTRG.13800.1	0.00417447853037865	-1.29455	down
MSTRG.26029.44	0.00108208279372756	1.31451832638992	up		MSTRG.17597.1	0.00718796574666112	-1.11044	down
MSTRG.26029.45	0.00788463844976576	1.52334434922524	up		MSTRG.65580.1	0.00232367822836375	-2.00699	down
MSTRG.56678.5	0.0027300551018858	0.957683692666016	up		MSTRG.28733.10	1.60923899610257e-06	-3.47506	down
MSTRG.23272.1	0.00177453736880044	1.48282412325528	up		MSTRG.30037.2	0.00215093881404599	-1.68782	down
MSTRG.58144.22	0.00570052081905943	1.10174194482507	up		MSTRG.58351.1	0.00779151683444993	-1.86592	down
MSTRG.10559.29	0.00890451224149555	0.793422590725711	up		MSTRG.73817.3	0.000825114385217638	-2.04935	down
MSTRG.13199.2	0.000327367202334526	2.14575306756365	up		MSTRG.17656.1	0.00580631761574653	-1.37298	down
MSTRG.72421.1	0.00216201762646265	1.4689596211427	up		MSTRG.21840.1	0.00166961012799914	-2.09234	down
MSTRG.16678.1	0.00661674738145793	2.03330523788499	up		MSTRG.24762.1	0.00820711950406112	-1.04811	down
MSTRG.23015.1	0.00159183890292355	1.73087395789408	up		MSTRG.35947.1	0.000694124095841502	-2.02916	down
MSTRG.67938.1	0.000840036585301862	1.46817891524241	up		MSTRG.74887.1	0.00229552909582983	-2.19389	down
MSTRG.57820.33	0.00328473059533329	1.62088585355833	up		MSTRG.21404.44	0.00218288208476908	-1.45424	down
MSTRG.47563.1	0.00525126893790958	1.41847402621858	up		MSTRG.71967.31	0.00594347898933112	-3.92188	down
MSTRG.29229.15	0.00561168479983624	1.31992542250878	up		MSTRG.29608.1	0.00593496182323622	-1.84385	down
MSTRG.41195.1	3.09599754590495e-06	3.03575653481337	up
MSTRG.67983.24	0.000143683355582523	2.74422359308756	up
MSTRG.30458.1	0.00665624901661489	1.18025912121953	up
MSTRG.17597.44	0.00760472870345792	0.878509412527969	up
MSTRG.12980.19	0.000789638617850974	1.13516930035651	up
MSTRG.1815.1	0.0014227799706949	1.16174078124025	up
MSTRG.50302.34	0.0013663541592396	1.37062421155262	up
MSTRG.15209.21	0.0045067530372767	0.649724530472431	up
MSTRG.72041.70	0.00304429492973157	3.37819673301567	up
MSTRG.54875.28	0.000674425970545395	0.979956355425641	up
MSTRG.1326.1	0.00138284646803138	2.62615799592021	up
MSTRG.75252.1	1.44124359807968e-05	1.72196776202805	up
MSTRG.4289.40	5.49147438965321e-05	2.47998371469994	up
MSTRG.4289.45	0.000237955533173823	2.46260504189117	up
MSTRG.4289.49	0.00149186369588274	2.34162939670552	up
MSTRG.54005.1	0.00015707006705678	1.99985822568018	up
MSTRG.46402.1	0.000394815635867272	1.5492575504948	up
MSTRG.28174.1	0.00556353304073793	1.16581634550352	up
MSTRG.25190.1	3.1625936682476e-05	2.30911768774683	up
MSTRG.4933.9	0.00364948785105683	2.16238600150142	up
MSTRG.23273.1	0.00158983171455864	1.97618843697828	up
MSTRG.28170.25	0.00299725823821412	1.49360387844028	up
MSTRG.57528.1	0.00946725812285094	1.3111640474208	up
MSTRG.43410.1	0.00964008784711064	1.19919733445721	up
MSTRG.16530.3	0.000379701230481671	2.37788046261538	up
MSTRG.2209.1	0.00816195738397505	1.36302108590973	up

## Sheet: PE vs. EA
List of DELs
#ID	Pvalue	log2FC	regulated		#ID	Pvalue	log2FC	regulated
MSTRG.38782.43	0.000518411625616124	2.44827141155106	up		MSTRG.56556.47	0.00258395721802009	-1.3785	down
MSTRG.73201.13	0.00718996905664445	1.25931484667765	up		MSTRG.45190.22	0.000587314844320271	-2.665	down
MSTRG.61048.11	0.00160188203890281	0.963768513116089	up		MSTRG.3211.1	0.00922069645218158	-1.67682	down
MSTRG.18027.1	0.00224181540234598	2.09477998244058	up		MSTRG.57409.1	0.00390588789383016	-2.03373	down
MSTRG.22457.1	0.000536530062483421	1.75315843961525	up		MSTRG.65593.1	0.00770782090423543	-1.46228	down
MSTRG.75025.2	0.00394145218361696	2.33788280489405	up		MSTRG.13436.1	0.00152066955914665	-1.65995	down
MSTRG.8863.1	0.00431551028583642	1.15325925189279	up		MSTRG.39332.1	0.000370787674681097	-1.38943	down
MSTRG.58984.1	0.00289580795968984	0.72122343980911	up		MSTRG.37632.6	2.36674589982566e-05	-4.63214	down
MSTRG.33546.30	0.00919836440796019	1.57825604649332	up		MSTRG.26992.1	0.0092017611559204	-1.6515	down
MSTRG.30983.1	0.00680045955168526	1.71160375733038	up		MSTRG.68110.1	0.0033510078355294	-1.53126	down
MSTRG.43799.1	0.000933600869898914	1.13433340072936	up		MSTRG.17368.1	0.00348018511961541	-1.58534	down
MSTRG.67983.24	0.000628542319013382	2.54362569300796	up		MSTRG.35946.1	0.00508286229287569	-1.13628	down
MSTRG.16765.1	0.00483533381099225	1.77068850934788	up		MSTRG.54691.1	0.00837300875381258	-1.21545	down
MSTRG.6184.29	0.00325680822749489	0.931576016307793	up		MSTRG.59336.1	0.000753550744908879	-1.29731	down
MSTRG.14398.3	0.00626357235202818	0.969494176871999	up		MSTRG.13499.43	0.00643419370982835	-1.19676	down
MSTRG.24510.1	0.00867828390443132	1.44949056184835	up		MSTRG.13130.1	0.00351932233042575	-1.46662	down
MSTRG.15209.21	0.00586980929366374	0.645844109098855	up		MSTRG.78320.9	0.00928589226263303	-1.8985	down
MSTRG.25798.1	0.00785689984540868	0.855720449479032	up		MSTRG.14594.1	0.00932451354475648	-1.27737	down
MSTRG.54804.1	0.00301676192998286	1.53720215511394	up		MSTRG.60223.1	0.00200716632678944	-1.76128	down
MSTRG.13887.1	0.00329972396117201	0.882559397385902	up		MSTRG.15682.1	0.000957396769461446	-0.804748	down
MSTRG.17812.25	0.00311981518380265	1.00053358830973	up		MSTRG.54812.10	0.00368802845926693	-1.09792	down
MSTRG.17812.23	0.00220063577913747	1.12827204968442	up		MSTRG.28733.10	9.50625192514564e-05	-3.59385	down
MSTRG.30940.3	0.00438586480303215	1.26523801357339	up		MSTRG.29614.1	0.000153308657835663	-2.19926	down
MSTRG.75252.1	0.00754083153184338	1.10272123614088	up		MSTRG.30037.2	0.000251692170482911	-1.90367	down
MSTRG.56797.1	0.00123704366526109	2.21477527013291	up		MSTRG.73817.3	0.00541363001815293	-1.51418	down
MSTRG.18039.109	0.00916222114779103	0.683135350056542	up		MSTRG.17656.1	0.0017988923726501	-1.10948	down
MSTRG.4289.40	0.00634684012797566	1.37902081115139	up		MSTRG.47746.119	0.00171049437170599	-0.84375	down
MSTRG.4289.45	0.00201185381806136	1.44276985462679	up		MSTRG.34980.1	0.00436582735616503	-0.885121	down
MSTRG.4289.49	0.00344854675976769	1.82227853023006	up		MSTRG.52295.1	0.00763820774368272	-1.83845	down
MSTRG.49231.5	0.00348087958431521	1.30254703007327	up
MSTRG.54005.1	0.00101459661744427	1.62405644376788	up
MSTRG.46402.1	0.00212136434136919	1.38003698374025	up
MSTRG.28174.1	4.80420579727844e-05	1.60843314773668	up
MSTRG.25190.1	0.000311681093856889	1.59649718665335	up
MSTRG.55166.21	0.00210013817617327	1.53618608089645	up
MSTRG.28170.25	0.0012541336397441	1.48541987832854	up
MSTRG.49.2	0.00985239716618809	0.924059364051683	up
MSTRG.77631.5	0.0082834829912673	1.60922931990671	up
MSTRG.48716.1	0.00255914415089415	1.29348109560789	up
MSTRG.16530.3	0.00136695680456371	2.00813279616822	up
MSTRG.36046.10	0.00460475445289822	1.79091399681698	up

## Sheet: PE vs. PO
List of DELs
#ID	Pvalue	log2FC	regulated		#ID	Pvalue	log2FC	regulated
MSTRG.25901.41	0.00870316067299496	0.997892	up		MSTRG.9055.39	0.00301814787929009	-1.96417	down
MSTRG.51476.27	0.00188513313677195	1.48894	up		MSTRG.22776.1	0.00782044387066481	-1.70774	down
MSTRG.36152.2	0.00068402443337843	2.3824	up		MSTRG.80440.1	0.0033106015377214	-1.91772	down
MSTRG.25712.23	0.000160074952356107	5.04342	up		MSTRG.12980.61	0.00837269917882318	-1.20982	down
MSTRG.27623.1	0.000205664799097042	2.53677	up		MSTRG.79122.1	0.00878735690053576	-1.80479	down
MSTRG.18700.1	0.00154554477375804	1.11354	up		MSTRG.29703.44	0.00630066772995243	-1.798	down
MSTRG.62593.32	1.2420234268244e-05	3.97949	up		MSTRG.68459.2	0.00833544339541502	-1.32824	down
MSTRG.13756.29	0.000464763759651715	2.46763	up		MSTRG.13800.1	0.000627106290305395	-1.58085	down
MSTRG.16518.53	0.00868034391339071	1.67008	up		MSTRG.34960.25	0.00121046015248839	-1.30708	down
MSTRG.71930.3	0.00070514407335841	2.28882	up		MSTRG.34978.1	0.00545318350553196	-1.43945	down
MSTRG.15796.9	2.75901853200209e-06	3.16313	up		MSTRG.54812.10	5.70871934824303e-05	-1.48462	down
MSTRG.14228.36	0.00222126143407897	1.20055	up		MSTRG.28733.10	0.000846434767103473	-2.35713	down
MSTRG.18351.7	0.00583142504509806	1.38306	up		MSTRG.25677.1	0.00298769965873961	-1.01378	down
MSTRG.13206.2	0.000342957576337462	2.3956	up		MSTRG.34980.1	0.000872263613462378	-1.35057	down
MSTRG.40028.2	0.00041203502659027	2.91075	up
MSTRG.71147.1	0.00577005548674766	1.26644	up
MSTRG.8399.4	0.00901593428663116	1.90226	up
MSTRG.57567.4	0.00307183800568966	2.08245	up
MSTRG.60178.29	0.0022306167208636	1.66177	up
MSTRG.24994.48	0.00573112088755861	1.99603	up
MSTRG.581.4	0.000581310920015454	2.54771	up
MSTRG.17812.25	0.000523556292175911	1.6243	up
MSTRG.17812.23	0.00775293374089962	1.59333	up
MSTRG.14946.15	0.00357510631347296	0.929991	up
MSTRG.65702.1	0.00917464178441294	0.951015	up
MSTRG.3763.101	0.00263406917790644	2.24843	up

## Sheet: EA vs. PR
List of DELs
#ID	Pvalue	log2FC	regulated		#ID	Pvalue	log2FC	regulated
MSTRG.73169.2	0.00665368395488579	2.10998353638538	up		MSTRG.876.54	0.00506822416098236	-1.30221	down
MSTRG.59189.42	0.00670409676480289	1.40061884345195	up		MSTRG.11899.20	0.000485155770595388	-3.77894	down
MSTRG.64057.1	2.18340158516518e-06	1.97346177888584	up		MSTRG.12518.19	0.0070676485270697	-2.36347	down
MSTRG.2815.1	0.00429503305820535	2.0165971479625	up		MSTRG.9584.16	0.00242007203652012	-1.82317	down
MSTRG.50302.42	0.00204876820969861	1.09227390199106	up		MSTRG.16765.1	0.000497052055389189	-2.16924	down
MSTRG.11647.1	0.00626608536234314	1.28487725582554	up		MSTRG.10572.1	0.000935635902359109	-3.32319	down
MSTRG.9545.1	3.77881252402109e-06	3.64397559997369	up		MSTRG.34518.1	0.00975076922229249	-0.908322	down
MSTRG.13436.1	0.00101109103819833	1.86164164669383	up		MSTRG.24510.1	0.00579407407884566	-1.30084	down
MSTRG.9363.3	0.000902483893477331	1.44286755566152	up		MSTRG.30937.17	0.00525724075237358	-1.11361	down
MSTRG.37632.6	0.00870904762315728	2.96708769814207	up
MSTRG.56678.5	0.00817242446647158	0.716476053865711	up
MSTRG.58144.22	0.00582738498526165	0.954084465396921	up
MSTRG.41195.1	0.000321671083550467	2.27169448711174	up
MSTRG.34935.1	0.00941115293916559	1.4655300660159	up
MSTRG.30458.1	0.00831732854218673	1.14171041101244	up
MSTRG.37277.2	0.00192183914929071	1.59518875882842	up
MSTRG.72041.70	1.56258561093886e-05	3.75846341819472	up
MSTRG.54875.28	0.00155867087076147	0.984436691913088	up
MSTRG.1326.1	0.00823161682807248	1.82324651539152	up
MSTRG.62236.1	0.0010026888154488	2.27648490944127	up
MSTRG.2152.1	0.00824314920014813	1.22109212020178	up
MSTRG.4933.9	0.00737048472574797	1.72187892232636	up
MSTRG.45082.1	0.00191925076231957	2.14320531633217	up
