# Supplementary material for: Whole-Transcriptome Sequencing Integrative Analyses Reveal Expression Profiles and ceRNA Regulatory Network of Huoyan Goose Egg Production
Source: Animals (Basel). 2026 Mar 30;16(7):1053. doi: 10.3390/ani16071053 (PMC13072419; doi:10.3390/ani16071053)
Supplement: Supplementary file 1 [file animals-16-01053-s001.zip › Table S6_List of differentially expressed miRNAs.xlsx]

## Sheet: PE vs. PR
List of DEMs
#ID	Pvalue	log2FC	regulated		#ID	Pvalue	log2FC	regulated
let-7a-5p	0.00697991497130094	0.663585096628026	up		miR-135a-5p	0.00603156498560612	-0.971195	down
let-7f-5p	0.00204607435210879	1.21277014036418	up		miR-202-5p	0.0016116085528492	-1.39761	down
let-7j-5p	0.00709115156674424	0.665699705389098	up		novel_miR_834	0.00641897192604975	-1.7598	down
let-7k-5p	0.000296154509482499	0.831577809138951	up
miR-133a-3p	0.00046194576671952	2.05482263920895	up
miR-143-3p	0.00368274123257275	1.49110493027638	up
miR-145-3p	0.00171847794478584	0.64778411764645	up
miR-146b-3p	0.000493730812158858	0.780725031569218	up
miR-146b-5p	3.27027479049396e-06	0.929466838102703	up
miR-1662	0.000107300140179485	0.955741329742345	up
miR-187-3p	0.00393931344885441	1.42283064337256	up
miR-193a-5p	0.00244905961191165	1.42081479545879	up
miR-1a-3p	9.91162009419203e-07	3.06874877974915	up
miR-203a	0.00621008940501305	1.09694501804538	up
miR-21-5p	1.82662950525879e-05	1.25473271100892	up
miR-218-5p	0.00199700339635741	0.674430799209074	up
miR-24-3p	8.45148898425882e-06	0.659730822574892	up
miR-460b-5p	0.000227122074187478	1.50800939501385	up
novel_miR_109	0.000815371642976841	0.788770203587884	up

## Sheet: PE vs. EA
List of DEMs
#ID	Pvalue	log2FC	regulated		#ID	Pvalue	log2FC	regulated
let-7f-5p	0.000169736187909636	0.872452261946682	up		miR-202-5p	0.0043272088343368	-1.19542	down
let-7k-5p	0.000174931425400331	0.595493699114729	up		miR-375	0.000803511110426263	-4.73301	down
miR-143-3p	0.00219547099648647	1.2966394584691	up		miR-7	0.000595493408959359	-1.37665	down
miR-146b-3p	0.000427387350899908	0.925348629061423	up		novel_miR_166	0.00571169809389038	-1.14826	down
miR-146b-5p	1.3878050020557e-07	1.07304007163623	up		novel_miR_499	0.00571169809389038	-1.14826	down
miR-187-3p	0.00020801714483976	0.781289637229952	up
miR-1a-3p	0.000843453961067842	1.53704831650197	up
miR-21-5p	1.89704364185831e-05	1.23950566226281	up
miR-210a-5p	0.000227538953499805	0.888037005744752	up
miR-223	0.00377274983220819	1.20104885631107	up
miR-451	0.00143245769921306	1.20552391416927	up
novel_miR_148	1.07636850876189e-05	1.14998505119878	up
novel_miR_58	0.00723465650360617	1.03024820764396	up
novel_miR_599	0.00850831460650021	0.763986387777303	up

## Sheet: PE vs. PO
List of DEMs
#ID	Pvalue	log2FC	regulated		#ID	Pvalue	log2FC	regulated
miR-1a-3p	0.00646943589822384	1.32531	up		miR-205a	0.0054425243717511	-1.61726	down
novel_miR_612	0.0070260907842931	1.50961	up
novel_miR_700	0.00658391186025183	2.39131	up

## Sheet: EA vs. PR
List of DEMs
#ID	Pvalue	log2FC	regulated		#ID	Pvalue	log2FC	regulated
miR-133a-3p	0.00495628323780587	1.47675703144332	up		novel_miR_148	0.00424205770660657	-1.39129	down
miR-143-5p	0.00995878144846997	0.674304150283392	up		novel_miR_834	0.000351995298162583	-1.06789	down
miR-1662	0.00448094150085902	0.599265472857402	up
miR-1a-3p	0.0023739736020123	1.5256781131469	up
miR-218-5p	0.00212546704214835	0.836053753627905	up
novel_miR_766	0.00805544420171225	0.853194262522182	up
