# Supplementary material for: Whole-Transcriptome Sequencing Integrative Analyses Reveal Expression Profiles and ceRNA Regulatory Network of Huoyan Goose Egg Production
Source: Animals (Basel). 2026 Mar 30;16(7):1053. doi: 10.3390/ani16071053 (PMC13072419; doi:10.3390/ani16071053)
Supplement: Supplementary file 1 [file animals-16-01053-s001.zip › Table S7_List of cis- and trans- target genes of DELs.xlsx]

## Sheet: Cis-target gene
lncRNA	Cis_target_gene
MSTRG.49.2	Anser_cygnoides_newGene_19162;Anser_cygnoides_newGene_22210;gene-LMO3;Anser_cygnoides_newGene_26415;gene-MGST1;gene-SLC15A5
MSTRG.581.4	gene-NUP37;gene-LOC106035866;gene-PMCH;Anser_cygnoides_newGene_32740;Anser_cygnoides_newGene_33059;gene-IGF1;Anser_cygnoides_newGene_33801
MSTRG.876.54	gene-DOCK1;gene-INSYN2A;Anser_cygnoides_newGene_49752;Anser_cygnoides_newGene_49763
MSTRG.1326.1	Anser_cygnoides_newGene_2239;Anser_cygnoides_newGene_2248;gene-PRDM11;Anser_cygnoides_newGene_2266;gene-SYT13;gene-LOC106043958;Anser_cygnoides_newGene_2317;Anser_cygnoides_newGene_2340
MSTRG.1815.1	Anser_cygnoides_newGene_5208;Anser_cygnoides_newGene_5218;gene-MRPL28;gene-PGAP6;gene-LOC106033601;Anser_cygnoides_newGene_5272;gene-LOC106033591;gene-LOC106033590;Anser_cygnoides_newGene_5303;gene-NPRL3;gene-MPG;Anser_cygnoides_newGene_5335;Anser_cygnoides_newGene_5348;gene-RHBDF1;gene-SNRNP25;gene-POLR3K;gene-GTF3C1
MSTRG.2152.1	gene-SDK1
MSTRG.2209.1	gene-SMURF1;gene-KPNA7;Anser_cygnoides_newGene_7720;Anser_cygnoides_newGene_7730;gene-LOC106032082;gene-LOC106032177;Anser_cygnoides_newGene_7753;gene-PDAP1;gene-BUD31;gene-PTCD1;gene-CPSF4;gene-ATP5MF;Anser_cygnoides_newGene_7792;gene-LOC106032092
MSTRG.2815.1	gene-CNTN3;Anser_cygnoides_newGene_11856;Anser_cygnoides_newGene_11865;Anser_cygnoides_newGene_11867;Anser_cygnoides_newGene_11870;Anser_cygnoides_newGene_11881;Anser_cygnoides_newGene_11886
MSTRG.3202.41	gene-GRIP2;gene-SLC6A6
MSTRG.3211.1	gene-GRIP2;gene-SLC6A6;Anser_cygnoides_newGene_14507
MSTRG.3763.101	gene-IL1RAPL2;gene-NRK
MSTRG.4289.40	Anser_cygnoides_newGene_22050;Anser_cygnoides_newGene_22104;gene-LOC125179668;gene-LOC106037455
MSTRG.4289.45	gene-LOC125179668;gene-LOC106037455
MSTRG.4289.49	gene-LOC106037455;gene-F9;gene-MCF2
MSTRG.4933.9	gene-FBXL5;gene-CC2D2A;Anser_cygnoides_newGene_26619;gene-C1QTNF7;Anser_cygnoides_newGene_26715;gene-CPEB2
MSTRG.6184.29	gene-KHDRBS3;Anser_cygnoides_newGene_35847;Anser_cygnoides_newGene_35856
MSTRG.7389.1	gene-RC3H2;gene-RABGAP1;gene-ZBTB6;gene-ZBTB26;gene-GPR21;Anser_cygnoides_newGene_43930;Anser_cygnoides_newGene_43941;gene-LOC106040677;gene-CRB2
MSTRG.7987.1	gene-COL23A1;gene-HNRNPAB;gene-PHYKPL;gene-NME5;Anser_cygnoides_newGene_48563;Anser_cygnoides_newGene_48572;gene-WNT8A;Anser_cygnoides_newGene_48615;gene-FAM13B;gene-TMSB4X
MSTRG.8385.2	Anser_cygnoides_newGene_49384;Anser_cygnoides_newGene_49386
MSTRG.8399.4	gene-SLC1A3;Anser_cygnoides_newGene_49395;Anser_cygnoides_newGene_49400;Anser_cygnoides_newGene_49401;gene-NIPBL
MSTRG.8863.1	gene-TLR5;Anser_cygnoides_newGene_49760;gene-DISP1;Anser_cygnoides_newGene_49761;gene-BROX;gene-AIDA
MSTRG.9055.39	gene-KCNK2;gene-LOC106031626
MSTRG.9363.3	Anser_cygnoides_newGene_50109;Anser_cygnoides_newGene_50128;Anser_cygnoides_newGene_50143;Anser_cygnoides_newGene_50148;Anser_cygnoides_newGene_50149;Anser_cygnoides_newGene_50150;Anser_cygnoides_newGene_50151;Anser_cygnoides_newGene_50152
MSTRG.9545.1	gene-MIB1;Anser_cygnoides_newGene_50266;Anser_cygnoides_newGene_50268;Anser_cygnoides_newGene_50271;Anser_cygnoides_newGene_50274;Anser_cygnoides_newGene_50275;gene-GATA6;Anser_cygnoides_newGene_50277;Anser_cygnoides_newGene_50284;Anser_cygnoides_newGene_50286;Anser_cygnoides_newGene_50289;Anser_cygnoides_newGene_50290;Anser_cygnoides_newGene_50291
MSTRG.9584.16	gene-CHD1L;gene-LOC106037564;gene-TMEM39A;gene-B4GALT4;gene-LOC106037599;gene-LOC106037591;Anser_cygnoides_newGene_50308;Anser_cygnoides_newGene_50309;Anser_cygnoides_newGene_50310;gene-ARHGAP31
MSTRG.10559.29	gene-CHID1;Anser_cygnoides_newGene_380;gene-TSPAN4
MSTRG.10572.1	gene-TSPAN4;Anser_cygnoides_newGene_382;gene-POLR2L;Anser_cygnoides_newGene_383;Anser_cygnoides_newGene_386;Anser_cygnoides_newGene_387;gene-CD151;Anser_cygnoides_newGene_388;gene-CRACR2B;gene-PNPLA2
MSTRG.10848.3	gene-CDIN1;Anser_cygnoides_newGene_626;gene-MEIS2
MSTRG.11647.1	gene-PEX5L;gene-USP13;gene-MRPL47;gene-NDUFB5;gene-ACTL6A
MSTRG.11772.33	gene-NLGN1
MSTRG.11899.20	gene-LOC106032155;gene-GOLIM4;gene-LOC125179626;gene-LOC106031968;gene-PDCD10;Anser_cygnoides_newGene_1330;Anser_cygnoides_newGene_1332;Anser_cygnoides_newGene_1333;gene-ZBBX
MSTRG.12518.19	gene-STON2;gene-GTF2A1;gene-TSHR;gene-CEP128
MSTRG.12980.19	gene-THSD4
MSTRG.12980.61	gene-MYO1E;gene-FAM81A;gene-CCNB2;gene-RNF111;gene-SLTM;gene-MINDY2
MSTRG.13130.1	gene-LOC106033779;gene-GLDN;gene-DMXL2;Anser_cygnoides_newGene_2160;Anser_cygnoides_newGene_2162
MSTRG.13199.2	Anser_cygnoides_newGene_2160;gene-SEMA6D
MSTRG.13206.2	gene-SEMA6D;Anser_cygnoides_newGene_2214;Anser_cygnoides_newGene_2215
MSTRG.13436.1	Anser_cygnoides_newGene_2345;gene-LOC106038121;Anser_cygnoides_newGene_2352;Anser_cygnoides_newGene_2357
MSTRG.13499.43	gene-CNNM1;gene-HPSE2;gene-HPS1;gene-PYROXD2;gene-LOXL4;gene-R3HCC1L;gene-LOC125182403;gene-CRTAC1;gene-GOLGA7B;gene-SFRP5;gene-ZFYVE27;gene-MARVELD1;gene-PI4K2A
MSTRG.13756.29	gene-SORCS1
MSTRG.13800.1	Anser_cygnoides_newGene_2534;gene-ADD3;Anser_cygnoides_newGene_2536;gene-MXI1;gene-SMNDC1;Anser_cygnoides_newGene_2542;Anser_cygnoides_newGene_2544
MSTRG.13887.1	gene-VTI1A;Anser_cygnoides_newGene_2608;Anser_cygnoides_newGene_2616
MSTRG.14228.36	gene-JAG1;gene-LOC106036613;gene-LOC106036612;gene-PAK5;gene-SNAP25
MSTRG.14398.3	Anser_cygnoides_newGene_2977;Anser_cygnoides_newGene_2987;Anser_cygnoides_newGene_2989;Anser_cygnoides_newGene_2992;Anser_cygnoides_newGene_2995;Anser_cygnoides_newGene_2996;Anser_cygnoides_newGene_3002;Anser_cygnoides_newGene_3011;Anser_cygnoides_newGene_3014;Anser_cygnoides_newGene_3028
MSTRG.14594.1	gene-ANKS1B;gene-APAF1;gene-LOC106036963
MSTRG.14946.15	Anser_cygnoides_newGene_3412;gene-TMTC3;gene-CEP290;gene-CUNH12orf29;gene-CUNH12orf50
MSTRG.15209.21	Anser_cygnoides_newGene_3578;gene-LOC125182490
MSTRG.15682.1	Anser_cygnoides_newGene_3913;gene-B3GALT1;Anser_cygnoides_newGene_3914;Anser_cygnoides_newGene_3917
MSTRG.15796.9	gene-CSPP1;gene-COPS5;gene-PPP1R42;Anser_cygnoides_newGene_3989;gene-TCF24;Anser_cygnoides_newGene_3990;gene-MCMDC2;gene-SGK3;gene-VCPIP1
MSTRG.16518.53	gene-FGGY;gene-JUN;Anser_cygnoides_newGene_4455;gene-LOC106032925;gene-MYSM1;gene-OMA1
MSTRG.16530.3	gene-FGGY;gene-JUN;Anser_cygnoides_newGene_4455;gene-LOC106032925;gene-MYSM1;gene-OMA1
MSTRG.16678.1	gene-GLIS1;Anser_cygnoides_newGene_4494;gene-DMRTB1
MSTRG.16765.1	gene-LOC106033024
MSTRG.17368.1	gene-TASOR2;Anser_cygnoides_newGene_4832;gene-ASB13;gene-LOC106038708;Anser_cygnoides_newGene_4839;gene-NET1;Anser_cygnoides_newGene_4840;gene-LOC106038759;Anser_cygnoides_newGene_4842;gene-UCN3;gene-LOC106038705
MSTRG.17597.1	gene-CELF2;Anser_cygnoides_newGene_4978;Anser_cygnoides_newGene_4982;gene-USP6NL
MSTRG.17597.44	gene-CELF2;Anser_cygnoides_newGene_4978;Anser_cygnoides_newGene_4982;gene-USP6NL;Anser_cygnoides_newGene_4983
MSTRG.17656.1	gene-FRMD4A
MSTRG.17812.23	gene-KCNIP4
MSTRG.17812.25	gene-KCNIP4
MSTRG.18027.1	gene-ARHGAP15
MSTRG.18039.109	gene-GTDC1;Anser_cygnoides_newGene_5221
MSTRG.18351.7	Anser_cygnoides_newGene_5452;Anser_cygnoides_newGene_5453;Anser_cygnoides_newGene_5454;Anser_cygnoides_newGene_5455;Anser_cygnoides_newGene_5458;gene-MRPS22;gene-COPB2;gene-RBP2;gene-RBP1
MSTRG.18515.20	Anser_cygnoides_newGene_5593;gene-AP1S3;gene-WDFY1;Anser_cygnoides_newGene_5595;Anser_cygnoides_newGene_5596;gene-SERPINE2;Anser_cygnoides_newGene_5597;Anser_cygnoides_newGene_5600;gene-FAM124B;Anser_cygnoides_newGene_5607;gene-CUL3
MSTRG.18700.1	gene-RASA2;gene-RNF7;gene-GRK7;gene-ATP1B3;gene-TFDP2;gene-GK5;gene-XRN1
MSTRG.21404.44	gene-DPF3;Anser_cygnoides_newGene_7268;gene-RGS6
MSTRG.21840.1	Anser_cygnoides_newGene_7557;gene-LOC106047159;gene-HMGA2;Anser_cygnoides_newGene_7573;Anser_cygnoides_newGene_7574;Anser_cygnoides_newGene_7575
MSTRG.22457.1	gene-MCM9;gene-ASF1A;Anser_cygnoides_newGene_8038;Anser_cygnoides_newGene_8039;gene-LOC125182963;gene-CEP85L;gene-PLN
MSTRG.22459.1	gene-CEP85L;gene-PLN;Anser_cygnoides_newGene_8041;gene-SLC35F1
MSTRG.22776.1	gene-TSPAN12;Anser_cygnoides_newGene_8214;Anser_cygnoides_newGene_8217;gene-ING3;gene-CPED1
MSTRG.23007.19	Anser_cygnoides_newGene_8332;Anser_cygnoides_newGene_8343;gene-EVA1A
MSTRG.23015.1	gene-EVA1A
MSTRG.23272.1	gene-CNTN1;Anser_cygnoides_newGene_8537;gene-PDZRN4
MSTRG.23273.1	Anser_cygnoides_newGene_8537;gene-PDZRN4
MSTRG.24452.1	gene-SGMS2;gene-LOC106038668;gene-HADH;Anser_cygnoides_newGene_9479;gene-LEF1;Anser_cygnoides_newGene_9481;Anser_cygnoides_newGene_9482;Anser_cygnoides_newGene_9483
MSTRG.24510.1	gene-COL25A1;Anser_cygnoides_newGene_9518;gene-SEC24B;gene-MCUB;gene-CASP6;gene-PLA2G12A;gene-CFI
MSTRG.24762.1	gene-KLHL32;gene-NDUFAF4;Anser_cygnoides_newGene_9694;Anser_cygnoides_newGene_9698;gene-GPR63;Anser_cygnoides_newGene_9701;Anser_cygnoides_newGene_9708
MSTRG.24994.48	gene-KCNQ1;gene-TRPM5;gene-TSSC4;Anser_cygnoides_newGene_9886;gene-CD81;Anser_cygnoides_newGene_9888;Anser_cygnoides_newGene_9887;gene-TSPAN32;gene-ASCL2;Anser_cygnoides_newGene_9889;Anser_cygnoides_newGene_9890;Anser_cygnoides_newGene_9892;gene-TH;gene-INS
MSTRG.25190.1	Anser_cygnoides_newGene_10037;gene-MID1
MSTRG.25677.1	gene-NTNG1;Anser_cygnoides_newGene_10342
MSTRG.25712.23	Anser_cygnoides_newGene_10379;gene-COL11A1
MSTRG.25798.1	Anser_cygnoides_newGene_10421;Anser_cygnoides_newGene_10424;gene-DPYD
MSTRG.25901.41	gene-TGFBR3;gene-HFM1;gene-CDC7
MSTRG.26029.44	gene-LRRC38;gene-LOC106040129;gene-LOC106040130;gene-LOC106040182;gene-LOC106040183;gene-LOC106040189;Anser_cygnoides_newGene_10550;Anser_cygnoides_newGene_10551;gene-LOC106040180;gene-DHRS3;gene-VPS13D;gene-TNFRSF1B
MSTRG.26029.45	gene-LRRC38;gene-LOC106040129;gene-LOC106040130;gene-LOC106040182;gene-LOC106040183;gene-LOC106040189;Anser_cygnoides_newGene_10550;Anser_cygnoides_newGene_10551;gene-LOC106040180;gene-DHRS3;gene-VPS13D;gene-TNFRSF1B;gene-TNFRSF8
MSTRG.26992.1	gene-CLIP2;Anser_cygnoides_newGene_11111;gene-RFC2;Anser_cygnoides_newGene_11113;gene-LAT2;gene-EIF4H;gene-MYBBP1A;Anser_cygnoides_newGene_11116;gene-SPNS2
MSTRG.27623.1	gene-LRRC72;gene-ANKMY2;gene-BZW2;Anser_cygnoides_newGene_11466;Anser_cygnoides_newGene_11469;gene-TSPAN13;gene-AGR2;Anser_cygnoides_newGene_11471;gene-AGR3
MSTRG.28174.1	gene-PIK3CG;Anser_cygnoides_newGene_11862;Anser_cygnoides_newGene_11863;Anser_cygnoides_newGene_11864;gene-PRKAR2B;Anser_cygnoides_newGene_11866;gene-HBP1;gene-COG5
MSTRG.28170.25	gene-PIK3CG;Anser_cygnoides_newGene_11862;Anser_cygnoides_newGene_11863;Anser_cygnoides_newGene_11864;gene-PRKAR2B;Anser_cygnoides_newGene_11866;gene-HBP1;gene-COG5
MSTRG.28733.10	gene-LAPTM4B;gene-MTDH;Anser_cygnoides_newGene_12288;Anser_cygnoides_newGene_12299;Anser_cygnoides_newGene_12300;Anser_cygnoides_newGene_12313;Anser_cygnoides_newGene_12315;gene-CPQ
MSTRG.29229.15	Anser_cygnoides_newGene_12642;Anser_cygnoides_newGene_12643;Anser_cygnoides_newGene_12646;Anser_cygnoides_newGene_12649;Anser_cygnoides_newGene_12652;gene-PRKG1
MSTRG.29608.1	gene-PCDH15
MSTRG.29614.1	gene-PCDH15
MSTRG.29703.44	gene-SGPL1;gene-LOC106030713;gene-PCBD1;Anser_cygnoides_newGene_12895;Anser_cygnoides_newGene_12897;gene-UNC5B
MSTRG.30037.2	gene-LOC106046982;gene-LOC125183454;gene-BAG5;Anser_cygnoides_newGene_13063;gene-LOC125183455;gene-TRMT61A;Anser_cygnoides_newGene_13074;Anser_cygnoides_newGene_13075;gene-CKB;gene-MARK3
MSTRG.30458.1	gene-SBF2;Anser_cygnoides_newGene_13369;gene-SWAP70;gene-WEE1;gene-ZNF143
MSTRG.30937.17	Anser_cygnoides_newGene_13724;Anser_cygnoides_newGene_13725;Anser_cygnoides_newGene_13734;gene-GALNT15;gene-DPH3;gene-OXNAD1;gene-RFTN1
MSTRG.30940.3	Anser_cygnoides_newGene_13734;gene-GALNT15;gene-DPH3;gene-OXNAD1;gene-RFTN1
MSTRG.30983.1	gene-SATB1;Anser_cygnoides_newGene_13765
MSTRG.32825.1	Anser_cygnoides_newGene_14989;Anser_cygnoides_newGene_14992;Anser_cygnoides_newGene_14998;Anser_cygnoides_newGene_15004
MSTRG.33546.30	gene-EPHA3;Anser_cygnoides_newGene_15542;Anser_cygnoides_newGene_15543
MSTRG.33769.23	gene-SLC10A7;gene-REELD1;gene-LSM6;gene-ZNF827
MSTRG.34518.1	gene-GRB14;Anser_cygnoides_newGene_16248;Anser_cygnoides_newGene_16249;Anser_cygnoides_newGene_16258
MSTRG.34935.1	Anser_cygnoides_newGene_16522;gene-SNAI2;Anser_cygnoides_newGene_16527;Anser_cygnoides_newGene_16532;gene-PPDPFL;Anser_cygnoides_newGene_16534
MSTRG.34960.25	Anser_cygnoides_newGene_16561;Anser_cygnoides_newGene_16571;gene-SNTG1
MSTRG.34978.1	gene-SNTG1
MSTRG.34980.1	gene-SNTG1
MSTRG.35946.1	gene-NALCN
MSTRG.35947.1	gene-NALCN
MSTRG.36046.10	Anser_cygnoides_newGene_17244;Anser_cygnoides_newGene_17245;Anser_cygnoides_newGene_17250;gene-BRINP3
MSTRG.36152.2	gene-MTUS2;Anser_cygnoides_newGene_17316
MSTRG.37277.2	gene-RASAL2;gene-LOC106042533;gene-SEC16B;Anser_cygnoides_newGene_18129
MSTRG.37632.6	gene-ADAMTSL1;Anser_cygnoides_newGene_18358;Anser_cygnoides_newGene_18359;Anser_cygnoides_newGene_18360;Anser_cygnoides_newGene_18362;gene-NR4A3;Anser_cygnoides_newGene_18364;Anser_cygnoides_newGene_18367
MSTRG.38782.43	gene-PDE5A;Anser_cygnoides_newGene_18992;Anser_cygnoides_newGene_18993;gene-RPL7L1;gene-MAD2L1;Anser_cygnoides_newGene_18994;Anser_cygnoides_newGene_19001;Anser_cygnoides_newGene_19004
MSTRG.39332.1	gene-GRID1;Anser_cygnoides_newGene_19375
MSTRG.40028.2	Anser_cygnoides_newGene_19884;gene-JPH3;Anser_cygnoides_newGene_19886;gene-KLHDC4;Anser_cygnoides_newGene_19887;gene-SLC7A5;Anser_cygnoides_newGene_19892;gene-CA5A;gene-LOC106046503
MSTRG.41195.1	gene-BMPER;gene-BBS9
MSTRG.42867.35	Anser_cygnoides_newGene_22077;gene-TLL1;Anser_cygnoides_newGene_22101
MSTRG.43410.1	gene-LOC125184355;gene-SEMA5A
MSTRG.43799.1	gene-MPP7;Anser_cygnoides_newGene_22808;gene-LOC106042683;gene-WAC
MSTRG.45082.1	gene-RALBP1;gene-TWSG1;gene-ANKRD12;Anser_cygnoides_newGene_23781;gene-NDUFV2;Anser_cygnoides_newGene_23783;Anser_cygnoides_newGene_23786
MSTRG.45190.22	gene-ARHGEF4;gene-FAM168B;gene-PLEKHB2;gene-LOC106039179;Anser_cygnoides_newGene_23850;gene-TRPM2;gene-TSPEAR;gene-UBE2G2;Anser_cygnoides_newGene_23855;gene-LOC106039159
MSTRG.46402.1	gene-MCF2L;gene-F7;gene-F10;gene-LOC106046431
MSTRG.47563.1	gene-TRPC6;Anser_cygnoides_newGene_25417;Anser_cygnoides_newGene_25424;gene-PGR;gene-ARHGAP42
MSTRG.47746.119	gene-DCTD;Anser_cygnoides_newGene_25534;Anser_cygnoides_newGene_25535;gene-TENM3
MSTRG.48716.1	gene-KHDRBS2
MSTRG.49231.5	gene-CCSER1
MSTRG.50302.34	gene-CWC27;Anser_cygnoides_newGene_27401;Anser_cygnoides_newGene_27405;Anser_cygnoides_newGene_27406;Anser_cygnoides_newGene_27407;Anser_cygnoides_newGene_27408;Anser_cygnoides_newGene_27411;gene-ADAMTS6
MSTRG.50302.42	gene-ADAMTS6;Anser_cygnoides_newGene_27414;gene-CENPK;gene-PPWD1;gene-TRIM23
MSTRG.51476.27	Anser_cygnoides_newGene_28247;Anser_cygnoides_newGene_28249;Anser_cygnoides_newGene_28250;Anser_cygnoides_newGene_28252
MSTRG.52295.1	Anser_cygnoides_newGene_28818;Anser_cygnoides_newGene_28819;Anser_cygnoides_newGene_28822;Anser_cygnoides_newGene_28824;Anser_cygnoides_newGene_28840;Anser_cygnoides_newGene_28841;gene-EBF1
MSTRG.54005.1	gene-CCDC102B
MSTRG.54676.1	gene-DHRSX;gene-ZBED1
MSTRG.54691.1	gene-DHRSX;gene-ZBED1;Anser_cygnoides_newGene_30609;Anser_cygnoides_newGene_30610;Anser_cygnoides_newGene_30611;Anser_cygnoides_newGene_30614;Anser_cygnoides_newGene_30615;gene-CD99;gene-XG;gene-GYG2;Anser_cygnoides_newGene_30618
MSTRG.54804.1	Anser_cygnoides_newGene_30718;gene-SUPT20H;gene-EXOSC8;gene-ALG5;Anser_cygnoides_newGene_30723;Anser_cygnoides_newGene_30724;Anser_cygnoides_newGene_30725;gene-SMAD9
MSTRG.54812.10	gene-SUPT20H;gene-EXOSC8;gene-ALG5;Anser_cygnoides_newGene_30723;Anser_cygnoides_newGene_30724;Anser_cygnoides_newGene_30725;gene-SMAD9;gene-LOC125185055;gene-SERTM1
MSTRG.54875.28	gene-STARD13
MSTRG.55166.21	gene-SCAPER;gene-RCN2;gene-PSTPIP1;Anser_cygnoides_newGene_30919;gene-TSPAN3;Anser_cygnoides_newGene_30922;Anser_cygnoides_newGene_30924;Anser_cygnoides_newGene_30926;gene-PEAK1
MSTRG.56556.47	gene-LOC106045020;Anser_cygnoides_newGene_31894;Anser_cygnoides_newGene_31890;Anser_cygnoides_newGene_31899;Anser_cygnoides_newGene_31901;Anser_cygnoides_newGene_31902
MSTRG.56678.5	Anser_cygnoides_newGene_31973;Anser_cygnoides_newGene_31974;Anser_cygnoides_newGene_31975;Anser_cygnoides_newGene_31978;Anser_cygnoides_newGene_31979;gene-ROR2
MSTRG.56797.1	Anser_cygnoides_newGene_32080;Anser_cygnoides_newGene_32081;Anser_cygnoides_newGene_32082;Anser_cygnoides_newGene_32083;Anser_cygnoides_newGene_32084;gene-HRH1;gene-ATG7
MSTRG.56808.6	gene-TAMM41;gene-SYN2;gene-TIMP4
MSTRG.57409.1	gene-METTL2A;Anser_cygnoides_newGene_32531;gene-TLK2;gene-LOC125179826;gene-MRC2;Anser_cygnoides_newGene_32532;Anser_cygnoides_newGene_32533;Anser_cygnoides_newGene_32534;Anser_cygnoides_newGene_32536;gene-TANC2
MSTRG.57528.1	gene-KIAA0825;gene-SLF1;Anser_cygnoides_newGene_32599;gene-MCTP1
MSTRG.57567.4	Anser_cygnoides_newGene_32626;Anser_cygnoides_newGene_32627;Anser_cygnoides_newGene_32637;gene-KCNA4;Anser_cygnoides_newGene_32639;Anser_cygnoides_newGene_32640;Anser_cygnoides_newGene_32647;Anser_cygnoides_newGene_32648;Anser_cygnoides_newGene_32649
MSTRG.57820.33	gene-SOX5
MSTRG.58144.22	gene-SMC1B;gene-FAM118A;gene-UPK3A;gene-KIAA0930
MSTRG.58351.1	gene-ENOX1
MSTRG.58984.1	gene-PARD3B
MSTRG.59336.1	gene-GOLGA7;gene-GINS4;gene-GPAT4;gene-NKX6-3;gene-ANK1;gene-KAT6A;Anser_cygnoides_newGene_33981;gene-AP3M2;gene-PLAT;gene-IKBKB;gene-VDAC3
MSTRG.60178.29	gene-CTC1;gene-TNFRSF1A;gene-METTL16;gene-POLQ;Anser_cygnoides_newGene_34652;gene-STXBP5L
MSTRG.60223.1	Anser_cygnoides_newGene_34672;Anser_cygnoides_newGene_34681;gene-FSTL1;gene-LRRC58;Anser_cygnoides_newGene_34685;gene-GPR156;Anser_cygnoides_newGene_34686;Anser_cygnoides_newGene_34695;gene-GSK3B
MSTRG.61048.11	gene-ERO1B;gene-GPR137B;gene-NID1;Anser_cygnoides_newGene_35249;Anser_cygnoides_newGene_35255;Anser_cygnoides_newGene_35259;gene-LYST
MSTRG.62236.1	gene-LOC106036378;Anser_cygnoides_newGene_36108;gene-FBXO4;gene-RIMOC1;Anser_cygnoides_newGene_36109;gene-OXCT1
MSTRG.62593.32	gene-PDE3A;Anser_cygnoides_newGene_36369;Anser_cygnoides_newGene_36370;Anser_cygnoides_newGene_36371;Anser_cygnoides_newGene_36372;Anser_cygnoides_newGene_36385;Anser_cygnoides_newGene_36387
MSTRG.64057.1	Anser_cygnoides_newGene_37384;Anser_cygnoides_newGene_37397;Anser_cygnoides_newGene_37401;gene-MAP3K1;gene-SETD9;gene-MIER3
MSTRG.65580.1	gene-HIP1;Anser_cygnoides_newGene_38498;gene-LOC106041089;gene-LOC106041087;gene-LOC106041041;Anser_cygnoides_newGene_38502;gene-LOC106041042;gene-LOC106041040;gene-LOC106041022;gene-LOC106041043;Anser_cygnoides_newGene_38508;gene-LINGO2
MSTRG.65593.1	gene-LOC106041022;gene-LOC106041043;Anser_cygnoides_newGene_38508;gene-LINGO2
MSTRG.65702.1	gene-STK38L;Anser_cygnoides_newGene_38584;gene-MED21;gene-TM7SF3;Anser_cygnoides_newGene_38589;gene-FGFR1OP2;gene-INTS13;Anser_cygnoides_newGene_38590;Anser_cygnoides_newGene_38592;Anser_cygnoides_newGene_38593;Anser_cygnoides_newGene_38594;gene-LOC106038242
MSTRG.67938.1	gene-TARS1;gene-ADAMTS12
MSTRG.67983.24	gene-MAJIN;Anser_cygnoides_newGene_40115;gene-LOC125180555;gene-MORC2;Anser_cygnoides_newGene_40119;Anser_cygnoides_newGene_40120
MSTRG.68110.1	gene-CNTLN;Anser_cygnoides_newGene_40182;gene-SH3GL2;Anser_cygnoides_newGene_40192
MSTRG.68459.2	gene-ABCA1;Anser_cygnoides_newGene_40400;Anser_cygnoides_newGene_40401;Anser_cygnoides_newGene_40404;gene-SLC44A1;gene-FSD1L
MSTRG.71147.1	Anser_cygnoides_newGene_42210;gene-MYCN;Anser_cygnoides_newGene_42213;Anser_cygnoides_newGene_42214;Anser_cygnoides_newGene_42215;Anser_cygnoides_newGene_42230
MSTRG.71930.3	gene-LOC106048995;Anser_cygnoides_newGene_42678;gene-LOC106048992;Anser_cygnoides_newGene_42685
MSTRG.71967.31	Anser_cygnoides_newGene_42702;Anser_cygnoides_newGene_42703;Anser_cygnoides_newGene_42704;Anser_cygnoides_newGene_42706;Anser_cygnoides_newGene_42707;gene-SMARCD3
MSTRG.72041.70	gene-CCM2;gene-LOC125180899;Anser_cygnoides_newGene_42733;gene-MYO1G;gene-LOC106046814;gene-PTPN23;gene-LOC106046808;gene-ELP6;Anser_cygnoides_newGene_42738;Anser_cygnoides_newGene_42739;gene-CSPG5;gene-SMARCC1
MSTRG.72421.1	gene-LOC106035620
MSTRG.72786.8	gene-CLEC16A;gene-DEXI;gene-CIITA;gene-TVP23A;gene-NUBP1;gene-TEKT5;Anser_cygnoides_newGene_43269;Anser_cygnoides_newGene_43272;gene-EMP2;gene-ATF7IP2;Anser_cygnoides_newGene_43274;Anser_cygnoides_newGene_43275
MSTRG.73169.2	gene-TANC1;Anser_cygnoides_newGene_43513;gene-DAPL1;Anser_cygnoides_newGene_43516;Anser_cygnoides_newGene_43514;gene-PKP4;gene-CCDC148
MSTRG.73201.13	Anser_cygnoides_newGene_43542;gene-FGF10
MSTRG.73817.3	Anser_cygnoides_newGene_43897;Anser_cygnoides_newGene_43903;Anser_cygnoides_newGene_43904;Anser_cygnoides_newGene_43905
MSTRG.74887.1	gene-LOC106042166;gene-LOC125181106
MSTRG.75025.2	gene-IPPK;gene-LOC106049191;gene-ECM2;gene-ASPN;gene-OMD;gene-OGN;gene-NOL8;Anser_cygnoides_newGene_44723;Anser_cygnoides_newGene_44724;Anser_cygnoides_newGene_44726;gene-IARS1
MSTRG.75185.15	gene-LOC106030399;gene-FBXO25;gene-LOC106030471;Anser_cygnoides_newGene_44867;gene-ERICH1
MSTRG.75252.1	Anser_cygnoides_newGene_44925;gene-ZFHX4;Anser_cygnoides_newGene_44931;gene-PEX2;Anser_cygnoides_newGene_44934
MSTRG.76950.2	Anser_cygnoides_newGene_46146;Anser_cygnoides_newGene_46147;Anser_cygnoides_newGene_46148;Anser_cygnoides_newGene_46149;Anser_cygnoides_newGene_46153;Anser_cygnoides_newGene_46159
MSTRG.76952.2	Anser_cygnoides_newGene_46146;Anser_cygnoides_newGene_46147;Anser_cygnoides_newGene_46148;Anser_cygnoides_newGene_46149;Anser_cygnoides_newGene_46153;Anser_cygnoides_newGene_46159
MSTRG.77631.5	Anser_cygnoides_newGene_46672;gene-LOC125181476;Anser_cygnoides_newGene_46674
MSTRG.78312.2	Anser_cygnoides_newGene_47197;gene-LOC106049821;Anser_cygnoides_newGene_47199
MSTRG.78320.9	gene-TMEM223;gene-NXF1;gene-STX5;Anser_cygnoides_newGene_47202;Anser_cygnoides_newGene_47204;gene-TMEM179B;gene-TAF6L;gene-TUT1;gene-LOC125181581
MSTRG.79122.1	Anser_cygnoides_newGene_47879;Anser_cygnoides_newGene_47882;Anser_cygnoides_newGene_47883
MSTRG.80418.2	Anser_cygnoides_newGene_49001
MSTRG.80440.1	Anser_cygnoides_newGene_49023

## Sheet: Trans-target gene
lncRNA	Trans_target_gene
MSTRG.16530.3	gene-ADAMTS18;gene-HTR2A;gene-TFPI2
MSTRG.26029.44	gene-NHS;gene-FYCO1
MSTRG.18039.109	gene-PRPF4B;gene-NF1;gene-TIAL1;gene-BRD9;gene-THAP12;gene-RPUSD1;gene-AGA;gene-WSB2;Anser_cygnoides_newGene_24202;gene-AGRN;gene-CHD9;gene-CHD2;gene-TRA2B;gene-ANKRD12;gene-SRSF11;gene-LOC106047530;gene-ING1;gene-LOC106046071;gene-CLOCK;gene-PRKD3;gene-BCL7A;gene-STRN;gene-QKI;gene-CYLD;gene-GRK7;gene-TCOF1;gene-PARM1;gene-SLC25A5;gene-ZNF148;gene-AEBP2;gene-NKTR;gene-XPA;gene-GINS2;gene-LOC1251…
MSTRG.23007.19	gene-LOC125181249;gene-HMOX1;gene-VSIG4;gene-GPR34;gene-PSD3;gene-LOC106040189;gene-GSDMA;gene-TRPV4;gene-LRP1;gene-PDGFRB;gene-LOC106047522;gene-ETV6;gene-MAP3K3;gene-PRDM1;gene-GLIS1;gene-COMT;gene-KLF13;gene-GPR171;gene-SHISA5;gene-LOC106038168;gene-N4BP2L1;gene-LOC106029317;gene-ZHX2;gene-SLC46A2;gene-LOC106041166;gene-LRP12;gene-VGLL4;gene-CUNH1orf116;gene-LHFPL2;gene-TRADD;gene-SOD3;gene-TM…
MSTRG.73817.3	Anser_cygnoides_newGene_18089
MSTRG.23272.1	gene-PEAK3;gene-NINJ1;gene-IGSF6;gene-ARHGAP20;gene-DOP1B;gene-CD83;gene-IFI30;gene-LAMP1;gene-LOC125180691;gene-LYN;gene-COMT;gene-SLC15A4;gene-CTSH;gene-NRROS;gene-SGMS1;gene-SYK;gene-BTK;gene-PTAFR;gene-LOC106044298;gene-CTSS;gene-ZDHHC8;gene-LOC125181893;gene-LOC125181899;gene-GPR157;gene-CSF1R;gene-LOC106049287;gene-MPEG1;gene-DNASE2B;gene-TMEM123;gene-POLK;gene-LOC106032856;gene-ADAP2;gene-…
MSTRG.38782.43	gene-DHRS3;gene-MEOX2;gene-PLCXD3;Anser_cygnoides_newGene_31407;gene-SLC16A5;Anser_cygnoides_newGene_41837;gene-PRLR
MSTRG.581.4	Anser_cygnoides_newGene_3611;Anser_cygnoides_newGene_25304;Anser_cygnoides_newGene_10891;Anser_cygnoides_newGene_17374;Anser_cygnoides_newGene_38403;gene-CHRDL2;Anser_cygnoides_newGene_18643;Anser_cygnoides_newGene_25509;gene-NXNL2;Anser_cygnoides_newGene_43930;gene-LOC125181274;gene-SOCS5;gene-POGLUT3;Anser_cygnoides_newGene_42699;gene-SMTN;Anser_cygnoides_newGene_6756;Anser_cygnoides_newGene_10…
MSTRG.3202.41	gene-SLC5A8;gene-LOC106049483
MSTRG.40028.2	gene-SPI1;gene-LOC125184871;gene-C3AR1;gene-HELB;gene-FCHO2;gene-LOC106045430;gene-CALHM2;gene-CARD19;gene-DUSP14;gene-YAF2;gene-LY96;gene-PEAK3;gene-SLC38A1;gene-NINJ1;gene-PAN3;gene-IGSF6;gene-GNAL;gene-ANKRD44;gene-ZDHHC15;gene-CLOCK;gene-MBTD1;gene-LOC106037596;gene-CCNL1;gene-PUM2;gene-DOP1B;gene-IFI30;gene-RALGAPA2;gene-ERO1B;gene-REL;gene-LOC106032856;gene-WSB1;gene-GPR183;gene-PLXNC1;gene…
MSTRG.23273.1	gene-GAB3;gene-CHD2;gene-CSF1R;gene-STX17;gene-LOC106049287;gene-MPEG1;gene-DNASE2B;gene-TMEM123;gene-ZNRF2;gene-ZBTB2;gene-SLC11A1;gene-SEPTIN12;gene-ADAP2;gene-LOC106029986;gene-PRAM1;gene-NF1;gene-VSIR;gene-CCDC125;gene-DOCK8;gene-MTMR10;gene-NFAM1;gene-CERK;gene-LOC106037211;gene-KLF3;gene-KLF6;Anser_cygnoides_newGene_7356;gene-LFNG;gene-LOC125181893;gene-LOC125181899;gene-TBXAS1;gene-ABHD5;g…
MSTRG.26029.45	gene-CCM2L;gene-ANO6;gene-PRLR;gene-PHACTR2;gene-CD34;Anser_cygnoides_newGene_20733;gene-CTDSPL;gene-SLC45A2;gene-C7;gene-PDE2A;gene-EPHA3;Anser_cygnoides_newGene_21063;gene-KMT2E;gene-RHOJ
MSTRG.12980.61	gene-ELK3;gene-SLC37A2;gene-MOB3C;gene-BACH2;gene-TCF3;gene-MMP16;gene-TWIST1;gene-HGF;gene-GCG
MSTRG.4289.40	gene-ADCY5;gene-LOC125179668;gene-MN1;gene-JPH2;gene-RSPO3;gene-LOC106037455;gene-LOC106045561;gene-MYH11
MSTRG.62593.32	Anser_cygnoides_newGene_27199;Anser_cygnoides_newGene_47275;Anser_cygnoides_newGene_12199
MSTRG.80418.2	gene-SLC5A3;gene-RNF34;gene-CETN3
MSTRG.56678.5	gene-PTPRM;gene-PAN3;gene-FYCO1;gene-LOC125184593;gene-YWHAE;gene-HIVEP1;gene-DYRK2;gene-ZC3H12C;gene-RXRA;gene-CCNI;gene-BCL6;gene-AOPEP;gene-ZNF618;gene-FBXL3;gene-MAP4K3;gene-MAML2;gene-GEM;gene-TBX2;gene-XDH;gene-ZBTB20;gene-L3MBTL3;gene-CACNA2D1;gene-SOX5;gene-LOC106032270;gene-SYN2;gene-ZNF521;gene-LOC106032991;gene-LOC125180919;gene-ZHX2
MSTRG.10559.29	gene-TGFBI;gene-ID2
MSTRG.32825.1	gene-SLC9A3R2;gene-SMARCA1;gene-MEOX2;gene-ID2;gene-NT5DC3;gene-TNXB;gene-LOC106033756;gene-DEPTOR;gene-AHNAK2;gene-CHST9;gene-FRY
MSTRG.58984.1	gene-LOC106041462;gene-SLC35B2;gene-GINS4;gene-KIAA0513;gene-RPUSD1
MSTRG.74887.1	gene-LOC106043688
MSTRG.50302.34	gene-CDCA4;gene-MAN1A1;gene-CAMTA1;gene-NFATC1;gene-CAPN7;gene-MYOF;gene-RPL5;gene-RPS6;gene-SLC35D2;gene-NR2C2;gene-LOC125180557;gene-LOC106043980;gene-TCF7L2;gene-PTPRU;gene-RSRC2;gene-SRM;gene-HCFC2;gene-RPL27A;gene-LRP6;gene-FAM107B;gene-LOC106049537;gene-CELF2;gene-CD81;gene-ADAMTS6;gene-ZNF280D;gene-POSTN;gene-BCR;gene-ZMYND8;gene-ZDHHC15;gene-RYK;gene-NFATC2;gene-SSPN;gene-AHNAK;gene-ZFX;g…
MSTRG.4289.45	gene-LOC125179668;gene-CAV2;gene-MN1;gene-JPH2;gene-RSPO3;gene-FHL1;gene-HTRA3;gene-MYH11;gene-PGM5;gene-METTL24;gene-DRD1
MSTRG.75185.15	gene-KNOP1
MSTRG.25901.41	gene-LOC106046243;gene-TGFBR3
MSTRG.73201.13	gene-ZDHHC15;gene-OLFML1;gene-NFATC2;gene-SMARCA1;gene-BST1;gene-LBHD2;gene-SYNE3;gene-CILK1;gene-DOCK1;gene-C7;gene-LOC125181531;gene-MEOX2;gene-WDR3;gene-ANKRD10;gene-ZNF280D;gene-POSTN;gene-NMT1;gene-FLI1;gene-CRYBB3;gene-THRB;gene-LOC106041678;gene-CD34;gene-CTDSPL;gene-MAP2K5;gene-MIDEAS;gene-LMO2;gene-WWP1;gene-EXOC6;gene-FCHO2;gene-TGFBR2;gene-GPR68;gene-ANXA5;gene-TGFB2;gene-SF3B1;gene-CA…
MSTRG.76952.2	gene-WNT11
MSTRG.13199.2	gene-LIMS1;gene-LRP2;gene-SLC16A5
MSTRG.71967.31	Anser_cygnoides_newGene_48288;Anser_cygnoides_newGene_1858;Anser_cygnoides_newGene_37311;Anser_cygnoides_newGene_20187;gene-NPBWR1;Anser_cygnoides_newGene_12087;gene-CPB2;Anser_cygnoides_newGene_3510;Anser_cygnoides_newGene_44586;Anser_cygnoides_newGene_14721;Anser_cygnoides_newGene_9293;gene-PRR35;Anser_cygnoides_newGene_43156;Anser_cygnoides_newGene_48574;Anser_cygnoides_newGene_14856;Anser_cyg…
MSTRG.25712.23	Anser_cygnoides_newGene_10379
MSTRG.22457.1	gene-L3HYPDH
MSTRG.61048.11	gene-FGFR1OP2;gene-AHCYL1;gene-NADK2;gene-INPP4A
MSTRG.4289.49	gene-ADCY5;gene-LOC125179668;gene-CAV2;gene-SMTN;gene-PPP1R12A;gene-MN1;gene-KCNQ5;gene-JPH2;gene-RSPO3;gene-PRKAR1B;gene-GCHFR;gene-FHL2;gene-FHL1;gene-MYH11;gene-EEF2K;gene-PGM5;gene-METTL24;gene-DRD1
MSTRG.2152.1	gene-PTPRM;gene-BCL6;gene-TBX2;gene-ZNF618;gene-ZHX2;gene-RXRA;gene-LOC106049954;gene-LOC106049956;Anser_cygnoides_newGene_43314;gene-PIK3R6
MSTRG.35947.1	Anser_cygnoides_newGene_45371;Anser_cygnoides_newGene_50508;Anser_cygnoides_newGene_49885;Anser_cygnoides_newGene_24514
MSTRG.9363.3	gene-LOC125181171;Anser_cygnoides_newGene_46100;gene-SAMD11;gene-HTR1F;gene-LOC106039396;gene-SLC9A3R2;gene-PALMD;gene-FRY
MSTRG.58144.22	gene-EVA1C;gene-LOC106032211
MSTRG.62236.1	Anser_cygnoides_newGene_33432
MSTRG.9055.39	gene-LOC106044298;gene-LOC106042984;gene-LOC125183590;gene-MXRA8;gene-BHLHE41;gene-BHLHE40;Anser_cygnoides_newGene_48355;gene-MAFB;gene-MAFK;gene-PLIN2;gene-GPR137B;gene-LOC106049633;gene-UBASH3B;gene-LOC106047141;gene-SULF1;gene-SMCO4;gene-LOC125184509;gene-FNIP1;gene-LOC106045683;gene-TMTC2;gene-EGR1;gene-SELPLG;gene-LOC106038168;gene-LOC106029317;gene-SLC45A3;gene-VGLL4;gene-PEAK3;gene-SLC38A6…
MSTRG.13756.29	gene-TTF1
MSTRG.54676.1	gene-LOC106033085;gene-RXRA;gene-GINM1;gene-GLUL;gene-XDH;gene-SLC43A2;gene-WDR43;gene-POLE3;gene-PKD1;gene-IL13RA1;gene-TNFRSF1A;gene-PABPC1;gene-PID1;gene-CX3CL1;gene-LOC106042271;gene-PKIB;gene-FBXL3;gene-JMJD1C;gene-LOC106048849;gene-MAP4K3;gene-NHS;gene-STIMATE;gene-PBRM1;gene-IRS4;gene-VAPA;gene-NR1D2;gene-SVEP1;gene-LOC106044861;gene-DENND5A;gene-LOC106032991;gene-LOC106035235;gene-EVA1A;g…
MSTRG.67983.24	gene-GRIA1;gene-TFPI2;gene-ADGRD1;gene-MAJIN;gene-ADAMTS18
MSTRG.17812.25	gene-KCNIP4
MSTRG.29703.44	gene-LOC106047656;gene-WBP1L;Anser_cygnoides_newGene_12895;gene-LOC125181787;Anser_cygnoides_newGene_22561;Anser_cygnoides_newGene_22555;gene-GPR148;gene-F13A1;gene-LOC106035094;gene-LOC106034745;Anser_cygnoides_newGene_15777;gene-PAMR1;Anser_cygnoides_newGene_2577;gene-LOC106038398
MSTRG.7987.1	gene-SLC35D2;gene-DENND4C;gene-TNXB;gene-SSH3;gene-SYNE1;gene-USP6NL;gene-WWP1;gene-TGFBR2;gene-CCDC102B;gene-SMARCA1;gene-PTPRU;gene-CLIC5;gene-KLF2;gene-NFATC1;gene-LOC106036370;gene-PPP1R9A;gene-RELN;gene-MYOF;gene-CELF2;gene-ZMYND8;gene-OLFML1;gene-AHNAK2;gene-MRTFB;gene-KLF5;gene-LRP6
MSTRG.75025.2	gene-LOC106029318;gene-FAM180A;gene-OMD
MSTRG.59189.42	gene-A2M
MSTRG.58351.1	Anser_cygnoides_newGene_16968;Anser_cygnoides_newGene_1876;Anser_cygnoides_newGene_44904;Anser_cygnoides_newGene_32506;Anser_cygnoides_newGene_27309;Anser_cygnoides_newGene_2755;Anser_cygnoides_newGene_45534;gene-LOC106035127;Anser_cygnoides_newGene_19736;Anser_cygnoides_newGene_21666;Anser_cygnoides_newGene_18944;Anser_cygnoides_newGene_39303;gene-DPYS;Anser_cygnoides_newGene_43511;Anser_cygnoid…
MSTRG.41195.1	gene-LOC106046391;gene-EFEMP1
MSTRG.10572.1	Anser_cygnoides_newGene_34058;Anser_cygnoides_newGene_18652;Anser_cygnoides_newGene_33169;Anser_cygnoides_newGene_10482;gene-LOC125180603;Anser_cygnoides_newGene_37590;Anser_cygnoides_newGene_40473;Anser_cygnoides_newGene_15538;Anser_cygnoides_newGene_2733;Anser_cygnoides_newGene_1280;Anser_cygnoides_newGene_33787;Anser_cygnoides_newGene_6163;Anser_cygnoides_newGene_29651;Anser_cygnoides_newGene_…
MSTRG.12980.19	gene-CCDC102B;gene-SMC5;gene-NT5DC3;gene-DEPTOR;gene-ZNF704;gene-AHNAK2;gene-CHST9;gene-LOC106048010;gene-SLIT3;gene-PRELID2;gene-SLC34A2;gene-ID2;gene-NPHP3;gene-TNXB;gene-SYNE1;gene-EVA1C;gene-BDH2;gene-SMARCA1;gene-HCFC2;gene-ITCH
MSTRG.30983.1	gene-CTBP1;gene-LOC106037890;gene-SATB1;gene-FBXO4;gene-SH3D19;gene-FES;gene-CD2;gene-RABGEF1;gene-LCP1;gene-LOC106038168;gene-N4BP2L1;gene-LOC106029317;gene-SLC46A2;gene-LAPTM5;gene-HMGB1;gene-CUNH1orf116;gene-PLEKHF1;gene-RASSF2;gene-CH25H;gene-SH3PXD2B;gene-LOC106048041;gene-UBE2J1;gene-LOC106047656;gene-SPI1;gene-ADAM33;gene-LOC106040002;gene-C1QB;gene-LOC106049230;gene-LOC106034616;gene-LOC1…
MSTRG.78312.2	gene-MMRN1;gene-VWF;gene-SNAP91
MSTRG.57820.33	Anser_cygnoides_newGene_29692
MSTRG.21404.44	gene-PKD1;gene-LOC106029976;gene-ARHGEF37;gene-AKT3;gene-LOC106044496;gene-LOC106034947;gene-TLNRD1;gene-RGS3;gene-STARD9;gene-LSM6;gene-FGF16;gene-LOC106038270;gene-MSI1;gene-TADA2A;gene-ZCCHC24;gene-DPF3;gene-LOC106036011;gene-OSMR;gene-MAST4;gene-ANGPTL2;gene-SURF6;gene-NCBP1;gene-FBXL18;gene-SSPN;gene-HID1;gene-TXN2;gene-AHCY;gene-FKBP3;gene-TBC1D13;gene-MGME1;gene-PALM2AKAP2;gene-LOC12518042…
MSTRG.57409.1	Anser_cygnoides_newGene_37534
MSTRG.68459.2	gene-MXRA8;gene-BCL6;gene-MAP3K3;gene-GLIS1;gene-RUNX1;gene-YPEL1;gene-ZFP36L1;gene-RANBP9;gene-PKD2;gene-LOC106038398;gene-ASAP1;gene-LOC125181568;gene-AFF2;gene-LOC106046605;gene-P2RY2;gene-PHTF2;gene-LOC125183047;gene-ZNF618;gene-B3GNT9;gene-SH3D19;gene-CH25H;gene-LOC106047656;gene-LOC106040002;gene-RASA3;Anser_cygnoides_newGene_48043;gene-RCBTB1;gene-SMIM38;gene-DOP1B;gene-FLRT3;gene-NFE2L2;g…
MSTRG.37632.6	Anser_cygnoides_newGene_10578;gene-INAVA;Anser_cygnoides_newGene_43648;gene-NHLRC4;Anser_cygnoides_newGene_24959;gene-SLC1A3;Anser_cygnoides_newGene_5088;gene-TSPAN1
MSTRG.4933.9	gene-C1QTNF7;gene-ESR1
MSTRG.50302.42	gene-LOC106048077;gene-SYN2
MSTRG.46402.1	gene-LOC106049876;gene-MAF;gene-LOC125181230;gene-CTDSPL;gene-LOC106049869;gene-ANKRD10;gene-LRP6;Anser_cygnoides_newGene_30927
MSTRG.75252.1	gene-TXN2;gene-MMP15;gene-NOL6;gene-LOC106035040;gene-LRCH2;gene-FYCO1;gene-GPAT4;gene-ARHGEF37;gene-PTH1R;gene-AKT3;gene-PITPNC1;gene-CCDC50;gene-HID1;gene-PID1;gene-MAP4K3;gene-FAS;gene-PPP2CB;gene-TRIT1;gene-SCAMP4;gene-PLXNB1;gene-CDC42BPA;gene-LOC106049122;gene-CCT4;gene-MYC;gene-MAST4;gene-SRPK2;gene-CUNH19orf44;gene-ARRDC1;gene-SGTA;gene-THOP1;gene-KATNB1;gene-ROCK2;gene-FAM222B;gene-MED13…
MSTRG.28174.1	gene-TMEM268;gene-LOC106035885;gene-LOC106042984;gene-SLC6A6;gene-QKI;gene-DOCK8;gene-YPEL1;gene-LOC106034948;gene-LOC106034947;gene-LOC106029482;gene-RANBP9;gene-PLXDC2;gene-MED13L;gene-TOP2B;gene-NISCH;gene-FOXO3;gene-PITPNC1;gene-HID1;gene-CSF3R;gene-LOC125181568;gene-AFF2;gene-AFF4;gene-NR1H3;gene-B4GALT1;gene-CLIC2;gene-SLC38A6;gene-LRCH2;gene-RABGEF1;Anser_cygnoides_newGene_45675;gene-SHISA…
MSTRG.11647.1	gene-ACTA2;gene-GDF6;gene-EML1;gene-JSRP1;gene-HSPB7;gene-KLHL41;gene-P2RX1;gene-TPM1;Anser_cygnoides_newGene_33664;gene-FHL2;gene-FHL1;gene-MYL9;gene-MYLK;gene-ACTA1;gene-ALDH1A3;gene-BAG2;gene-ACTG2;gene-C1QTNF3;gene-ADCY5;gene-GABRA2;gene-RAVER2;gene-POGLUT3;gene-LOC125181361;gene-LOC106048404;Anser_cygnoides_newGene_47621
MSTRG.18515.20	gene-CILK1;gene-KLC1
MSTRG.11899.20	Anser_cygnoides_newGene_28250;Anser_cygnoides_newGene_6613;Anser_cygnoides_newGene_14506;Anser_cygnoides_newGene_9275;Anser_cygnoides_newGene_2619;Anser_cygnoides_newGene_25178;Anser_cygnoides_newGene_32896;Anser_cygnoides_newGene_25694;Anser_cygnoides_newGene_13944;Anser_cygnoides_newGene_28683;Anser_cygnoides_newGene_16860;Anser_cygnoides_newGene_39687;Anser_cygnoides_newGene_49139;Anser_cygnoi…
MSTRG.22459.1	gene-LOC106049879;gene-LOC106049871;gene-RSL1D1;gene-LOC125183079;gene-PITPNC1;gene-LOC106045441;gene-ZEB2;gene-LOC125184029;gene-NISCH;gene-AEBP2;gene-HSPA8;gene-ZDHHC15;gene-CLOCK;gene-ELF1;gene-STAB1;gene-LRP6;gene-RBL2;gene-L3MBTL3;gene-UBE2E2;gene-TRPS1;gene-MBTD1;gene-ECSCR;gene-FCHO2;gene-RASSF8;gene-LOC106032270;gene-NFKBIZ;gene-SBF2;gene-ELK4;gene-RALGAPA2;gene-LOC106046091;gene-KIF15;ge…
MSTRG.77631.5	gene-LOC106049879
MSTRG.2209.1	gene-NDRG1;gene-LOC106045795;gene-NFE2L1;gene-SELENOP;gene-GUSB;gene-LOC125181233;gene-C3;gene-LOC106034203;gene-ALOX5;gene-PHAF1;gene-LOC106037140;gene-SH3KBP1;Anser_cygnoides_newGene_46318;gene-TBX2;gene-LOC106036393;gene-VMP1;gene-LOC106042256;gene-LOC106034182;gene-MEX3B;gene-LOC106044678;Anser_cygnoides_newGene_48462;gene-PAMR1;gene-STOM;gene-GPX3;Anser_cygnoides_newGene_2579;gene-WBP1L;gene…
MSTRG.28170.25	gene-NFAM1;gene-CERK;gene-LFNG;gene-PSTPIP1;gene-PARP4;gene-FOXO3;gene-PITPNC1;gene-HEBP1;gene-ARHGAP9;gene-LOC106045441;gene-LOC106045405;gene-ERO1B;gene-REL;gene-POLK;gene-WSB1;gene-GPR183;gene-PLXNC1;Anser_cygnoides_newGene_25743;gene-UBE2J1;gene-LOC106046305;gene-SPI1;gene-LOC106049230;gene-ST8SIA4;gene-LOC106048916;gene-GPCPD1;gene-C3AR1;gene-RGS19;gene-LOC125180691;gene-LYN;gene-COMT;gene-N…
MSTRG.43799.1	gene-ANO6;gene-LOC106046296;gene-FAM124B;gene-NR3C1;gene-CERT1;gene-KIF19;gene-CRACR2A;gene-LRRC70;gene-FCHO2;gene-FLI1;gene-SOX7;gene-ADGRG6;gene-ING1
MSTRG.1326.1	Anser_cygnoides_newGene_35255;Anser_cygnoides_newGene_27818;gene-FABP3;Anser_cygnoides_newGene_22870;Anser_cygnoides_newGene_19696;Anser_cygnoides_newGene_387;gene-GALR3;Anser_cygnoides_newGene_48104;gene-UMODL1;gene-LOC106042648;Anser_cygnoides_newGene_19771;gene-LOC106046114;gene-GDF15;gene-IL15;Anser_cygnoides_newGene_7112
MSTRG.72421.1	gene-RASSF8;gene-AGL;gene-LRRC70;gene-TMEM131L;gene-LOC106046391;gene-ZBTB44;gene-DACT1;gene-BCR;gene-HOXB5;gene-CD81;gene-OVCH2;gene-CTDSPL;gene-EPHA3;gene-AFAP1;gene-TBC1D8;gene-PLCXD3;gene-RPS16;gene-LOC106039057;gene-INSIG2;gene-GREB1L;gene-UNKL;gene-CDC14B;gene-ADGRA2;gene-MAN1A1;gene-ADGRG6;gene-SMC5;gene-NBL1;gene-C7;gene-DHRS3;gene-ADGRF5;gene-LOC106049869;gene-INPP4A;gene-CAVIN2;gene-PCS…
MSTRG.54005.1	gene-CHST9;gene-LOC106049430;gene-SLIT3;gene-KLF5;gene-CCDC102B;gene-SNAP91;gene-RASSF9;gene-PPP1R9A;gene-EIF3B;gene-AHNAK2;gene-MEOX2;gene-TNXB;gene-SSH3;gene-SYNE1;gene-LOC106042711;gene-LDB2;gene-NR3C1;gene-SMC5
MSTRG.67938.1	gene-HOXA3;gene-GREB1L;gene-PRDM6;gene-CAVIN2;gene-NBL1;gene-LOC106045455
MSTRG.56808.6	gene-CHD9;gene-CHD4;gene-ANKRD10;gene-MORF4L1;gene-TMEM125;gene-LOC125181335;gene-PSME3;gene-MAP4K3;gene-RALGAPA2;gene-ERO1B;gene-EPN3;gene-RIF1;gene-REEP2;gene-SGTA;gene-UBE2V1;gene-RAB11FIP3;gene-MMS22L;gene-STOML2;gene-LOC106048765;gene-PLXNB1;gene-LOC106031352;gene-WDR77;gene-LOC125180919;gene-HEY2;gene-PREX1;gene-LOC125179645;gene-SINHCAF;gene-TIAL1;gene-CHIC2;gene-BRD9;gene-L3MBTL3;gene-BME…
MSTRG.9584.16	Anser_cygnoides_newGene_7257
MSTRG.17597.44	gene-FCHO2;gene-GBE1;gene-CELF2;gene-SOX7;gene-LYVE1;gene-SLC22A3;gene-LMO2;gene-MAN1A1;gene-KLF2;gene-PPP3CA;gene-REV3L;gene-ADGRG6;gene-FYTTD1;gene-SF3B1;gene-SLC40A1;gene-PLCD3;gene-FLI1;gene-THRB;gene-ZNF280D;gene-POSTN;gene-CAPN7;gene-CERT1;gene-SLC16A7;gene-AP3B1;gene-PSMB3;gene-LRP6;gene-ZFX;gene-RFTN1;gene-ZMYND8;gene-OLFML1;gene-LBHD2;gene-SYNE3;gene-CILK1;gene-LOC106029917;gene-PTPRU;ge…
MSTRG.59336.1	gene-SFRP5
MSTRG.1815.1	gene-ARHGEF5;gene-KATNB1;gene-LOXL1;gene-LOC125181233;gene-CSTF1
MSTRG.34935.1	gene-LAD1;gene-SMIM5;gene-EVA1C
MSTRG.16678.1	gene-SH3PXD2B;gene-SH3PXD2A;gene-LOC106047656;gene-STC1;gene-LOC125181815;gene-RASA3;gene-LOC106034136;gene-GPR171;Anser_cygnoides_newGene_48573;gene-BEAN1;gene-SHISA5;Anser_cygnoides_newGene_11871;gene-LRP12;gene-VGLL4;gene-UBE2Q2;gene-IL34;Anser_cygnoides_newGene_8836;gene-LOC106034120;gene-SNX9;gene-ENTPD2;gene-MAP3K8;gene-LOC106042864;gene-LOC106043342;gene-SV2C;gene-STOM;gene-FUT7;gene-GPX3;…
MSTRG.55166.21	gene-LOC106042076;gene-ZNRF2;gene-ADAP2;gene-LOC106029986;gene-LOC106042170;gene-PRAM1;gene-CYSLTR2;gene-DOCK8;gene-ARSB;gene-EVI2B;gene-CERK;gene-LFNG;gene-CRACR2A;gene-GPR155;gene-LOC106042157;gene-CREG1;gene-LOC106037928;gene-ADGRG2;gene-SPI1;gene-LOC125181144;gene-SYK;gene-SLC46A2;gene-LAPTM5;gene-LYN;gene-RAC2;gene-SLC15A4;gene-STAT4;gene-LOC106043193;gene-OMG;gene-IL6R;gene-CD2;gene-CARD11;…
MSTRG.10848.3	Anser_cygnoides_newGene_2283;gene-TNXB;Anser_cygnoides_newGene_626;Anser_cygnoides_newGene_46100;gene-LAD1;gene-ZNF704;gene-EVA1C;gene-NOVA1
MSTRG.15209.21	gene-CWF19L1;gene-MORC3;gene-HMGN3;gene-CAPN7;gene-NR2C2;gene-MRTFB;gene-ATG7;gene-PAXBP1
