# Supplementary material for: Whole-Transcriptome Sequencing Integrative Analyses Reveal Expression Profiles and ceRNA Regulatory Network of Huoyan Goose Egg Production
Source: Animals (Basel). 2026 Mar 30;16(7):1053. doi: 10.3390/ani16071053 (PMC13072419; doi:10.3390/ani16071053)
Supplement: Supplementary file 1 [file animals-16-01053-s001.zip › Table S8_List of target genes of DEMs.xlsx]

## Sheet: Sheet1
miRNA	Target_gene
let-7a-5p	gene-DICER1;gene-NOD1;Anser_cygnoides_newGene_36397;Anser_cygnoides_newGene_33005;gene-LPAR6
let-7f-5p	Anser_cygnoides_newGene_45405
let-7j-5p	Anser_cygnoides_newGene_33005;gene-LPAR6;gene-DICER1;Anser_cygnoides_newGene_36397;gene-NOD1
miR-133a-3p	Anser_cygnoides_newGene_29709;gene-HPDL;gene-PDZD11;gene-LOC106034313;gene-ACTN1;gene-MAPK1IP1L;gene-FBXL15;Anser_cygnoides_newGene_23212;gene-PAPLN;gene-OGG1;gene-LOC106033294;gene-FAM174C;gene-FCHSD2;gene-CCDC187;Anser_cygnoides_newGene_17264;gene-NIPAL2;gene-LOC125181091;Anser_cygnoides_newGene_47488;gene-LOC106049141;gene-MTCL1;gene-DAGLA;gene-RGS6;gene-CYTH4;gene-LOC106048442;Anser_cygnoides…
miR-143-3p	Anser_cygnoides_newGene_41717;gene-SLC26A8;gene-YTHDF1;gene-COL23A1;Anser_cygnoides_newGene_10539;gene-KCNJ6;gene-MAPK12;Anser_cygnoides_newGene_31052;Anser_cygnoides_newGene_14224;Anser_cygnoides_newGene_25071;Anser_cygnoides_newGene_10664;gene-LOC125179635;Anser_cygnoides_newGene_30927;Anser_cygnoides_newGene_29807;gene-UBAP2;Anser_cygnoides_newGene_17241;gene-HHLA2;gene-FANCA
miR-143-5p	gene-TRPV4;Anser_cygnoides_newGene_18080;gene-MOXD1;gene-LOC125179640;gene-TAL2;Anser_cygnoides_newGene_35465;Anser_cygnoides_newGene_49341;gene-UBR1;gene-LOC106032340;gene-LOC106031280;gene-CCDC50;Anser_cygnoides_newGene_44783;Anser_cygnoides_newGene_10533;gene-RAP1GAP2;gene-RING1;gene-UBE2H;Anser_cygnoides_newGene_10927;gene-ANAPC1;gene-PNPLA6;gene-PRELID2;gene-LOC106045837;gene-THBS1;gene-WNT9…
miR-145-3p	gene-MTA3
miR-146b-3p	gene-ANO2;Anser_cygnoides_newGene_19897;Anser_cygnoides_newGene_30870;gene-MON2
miR-146b-5p	Anser_cygnoides_newGene_1603;Anser_cygnoides_newGene_7107;gene-AMOT;gene-POFUT2;gene-HERC2
miR-1662	Anser_cygnoides_newGene_31333;Anser_cygnoides_newGene_8993;gene-DAGLA;gene-AP1G1
miR-187-3p	gene-TBX20;gene-SV2B;gene-LOC106048923;gene-SAMD3;gene-KIAA1191;gene-CCNL1;Anser_cygnoides_newGene_22270;Anser_cygnoides_newGene_2012;gene-LOC106045158;gene-HECTD1;gene-PLXNA2;gene-TTC3
miR-193a-5p	Anser_cygnoides_newGene_45416;Anser_cygnoides_newGene_30482;gene-KCNQ2;gene-CDC42EP1;gene-CACNA2D2;Anser_cygnoides_newGene_48831;gene-LOC106043174;gene-MYT1;gene-LOC106030174;Anser_cygnoides_newGene_11119;gene-TANC2;gene-NKAIN1;gene-TIMELESS;gene-LOC106040000;gene-RASSF7;gene-NCS1;gene-UBR4;gene-LOC106033162;gene-LOC106047606;gene-GLB1L2;gene-SEC24C;gene-LOC106034444;gene-FGF14;gene-SP7;gene-CHST…
miR-203a	gene-CALHM5;Anser_cygnoides_newGene_23138
miR-205a	gene-LOC106049876;gene-SSTR2;Anser_cygnoides_newGene_997;gene-DTYMK;gene-DMP1;gene-RAPGEF2;Anser_cygnoides_newGene_42720;gene-XPR1;gene-FYCO1;gene-LOC106029620;gene-DAAM2;gene-COL6A2;gene-SNX29;gene-CCDC113;gene-UBFD1;Anser_cygnoides_newGene_48632;gene-LOC106048077;gene-SCARA5;Anser_cygnoides_newGene_47336;gene-EPHB1;Anser_cygnoides_newGene_38665;gene-ATP11C;gene-AGPAT5;gene-PDE4B;gene-NDST2;Anse…
miR-21-5p	gene-FAM184B;gene-RAB12
miR-210a-5p	gene-B3GNT4;gene-RNF165;gene-GRHPR;gene-LOC106037353;gene-CHRM5
miR-223	Anser_cygnoides_newGene_16248
miR-24-3p	Anser_cygnoides_newGene_12315;gene-MTUS1;Anser_cygnoides_newGene_26541;Anser_cygnoides_newGene_9459;gene-COL19A1;gene-SHANK2;Anser_cygnoides_newGene_35212;gene-LIMK1;gene-TFCP2;Anser_cygnoides_newGene_50053;Anser_cygnoides_newGene_29326;Anser_cygnoides_newGene_6964;gene-MYCL;gene-PCYT1A;Anser_cygnoides_newGene_8823;Anser_cygnoides_newGene_6786;gene-CALHM4;gene-TESK1;Anser_cygnoides_newGene_21657;…
miR-375	gene-ACLY;gene-CHSY1;gene-UBXN6;gene-PDZRN3;gene-STK17A;gene-DPF3;gene-IQGAP2;gene-ST6GALNAC3;Anser_cygnoides_newGene_8825;gene-ZC3H18;Anser_cygnoides_newGene_5596;Anser_cygnoides_newGene_14567;gene-RGS6;gene-TYK2;gene-SLC9A2;gene-TCF3;gene-MYH7B;gene-ADAMTS7;gene-ADAMTS2;gene-GGNBP2;Anser_cygnoides_newGene_22311;Anser_cygnoides_newGene_22226;gene-PDGFD;gene-MAP2K5;gene-LIMD1;Anser_cygnoides_newG…
miR-460b-5p	gene-FAT3;gene-LOC106030928;Anser_cygnoides_newGene_36608;gene-ABHD13;gene-HTT;gene-CUNH5orf47;Anser_cygnoides_newGene_21856;gene-EIF4B;Anser_cygnoides_newGene_5748;gene-KCNG3;gene-AFF2;Anser_cygnoides_newGene_45293;gene-GPSM2;gene-AFF1;Anser_cygnoides_newGene_23360;gene-ICE1;gene-MTF1;Anser_cygnoides_newGene_37090;gene-LOC106046818;gene-LOC106032922;gene-LOC106047050;gene-LOC106032597
miR-7	gene-HIVEP2;Anser_cygnoides_newGene_8359;gene-MTFR1L;gene-LOC106039792
novel_miR_109	gene-MAP4K4;gene-DOCK1;Anser_cygnoides_newGene_41527;gene-CADM3;gene-PIEZO1;gene-DLG2;gene-LOC125183754;Anser_cygnoides_newGene_21707;gene-LOC106042583;gene-BEND6;gene-LOC106036844;Anser_cygnoides_newGene_40443;gene-GET1;gene-NUP214;gene-DNAH1;gene-MAD1L1;Anser_cygnoides_newGene_2647;gene-RAB8B;gene-CPLX3;Anser_cygnoides_newGene_8054;Anser_cygnoides_newGene_22373;gene-RNGTT;Anser_cygnoides_newGen…
novel_miR_148	gene-VAV3
novel_miR_166	Anser_cygnoides_newGene_8572;gene-PIGG;gene-CCNDBP1;Anser_cygnoides_newGene_46864;gene-HPCAL4;gene-NOL4L;Anser_cygnoides_newGene_46409;Anser_cygnoides_newGene_42720;Anser_cygnoides_newGene_12895;gene-ENG;Anser_cygnoides_newGene_3378;Anser_cygnoides_newGene_48632;gene-SIPA1L1;gene-NATD1;Anser_cygnoides_newGene_36749;Anser_cygnoides_newGene_41099;Anser_cygnoides_newGene_4642;gene-LRRC28;gene-ZBTB34…
novel_miR_499	Anser_cygnoides_newGene_47318;Anser_cygnoides_newGene_7583;gene-LOC106043193;gene-DNAH1;Anser_cygnoides_newGene_9910;gene-TRMT11;gene-PIK3CG;Anser_cygnoides_newGene_48581;Anser_cygnoides_newGene_48457;Anser_cygnoides_newGene_35541;Anser_cygnoides_newGene_34638;Anser_cygnoides_newGene_49260;gene-CPE;Anser_cygnoides_newGene_14228;gene-CLIC5;gene-MAN2C1;Anser_cygnoides_newGene_4533;gene-TRARG1;gene-…
novel_miR_612	Anser_cygnoides_newGene_27821;gene-CCDC102B
novel_miR_700	gene-IQGAP3;Anser_cygnoides_newGene_22038;gene-PREX2;gene-MINAR1;gene-ADCY7;gene-TMEM25;Anser_cygnoides_newGene_9114;Anser_cygnoides_newGene_33116;gene-C3;Anser_cygnoides_newGene_35588
novel_miR_766	gene-DMD;gene-PLEKHA5;gene-UBE2H;Anser_cygnoides_newGene_5973;gene-CUNH21orf140;gene-EPSTI1;gene-NFATC3;Anser_cygnoides_newGene_34988;gene-CWC22;Anser_cygnoides_newGene_6653;Anser_cygnoides_newGene_18115;gene-CCDC195;Anser_cygnoides_newGene_23123;gene-ARID2;gene-DIP2C;gene-ITFG2;gene-RNF212;Anser_cygnoides_newGene_16443;gene-KIAA1210;gene-LOC106037315;gene-LOC125181576;gene-LAMA1;gene-SMAD3;gene-…
novel_miR_834	Anser_cygnoides_newGene_2096;Anser_cygnoides_newGene_16426;gene-GFOD1;gene-LOC106037043;Anser_cygnoides_newGene_33520;gene-KIAA1109;Anser_cygnoides_newGene_49157;gene-SLC30A9;gene-LOC106047190;gene-UBAP2;gene-MTA1;gene-LOC106048495;Anser_cygnoides_newGene_4159;Anser_cygnoides_newGene_13056;gene-LOC106039792;Anser_cygnoides_newGene_34901;Anser_cygnoides_newGene_33646;gene-HARS1;Anser_cygnoides_new…
