# Supplementary material for: Whole-Transcriptome Sequencing Integrative Analyses Reveal Expression Profiles and ceRNA Regulatory Network of Huoyan Goose Egg Production
Source: Animals (Basel). 2026 Mar 30;16(7):1053. doi: 10.3390/ani16071053 (PMC13072419; doi:10.3390/ani16071053)
Supplement: Supplementary file 1 [file animals-16-01053-s001.zip › Table S9_List of significantly enriched GO terms.xlsx]

## Sheet: PE vs. PR
List of GO terms significantly enriched
Biological Processes								Cellular Components								Molecular Functions
ID	Description	GeneRatio	BgRatio	enrich_factor	pvalue			ID	Description	GeneRatio	BgRatio	enrich_factor	pvalue			ID	Description	GeneRatio	BgRatio	enrich_factor	pvalue
GO:0007155	cell adhesion	0.0501	0.0223	2.24	8.14346e-08			GO:0005615	extracellular space	0.0689	0.0383	1.8	6.36978e-07			GO:0003735	structural constituent of ribosome	0.0243	0.0107	2.27	3.61613e-05
GO:0010648	negative regulation of cell communication	0.064	0.0352	1.81	3.26765e-06			GO:0031012	extracellular matrix	0.0242	0.0088	2.74	2.28154e-06			GO:0019955	cytokine binding	0.0099	0.003	3.31	0.000264632
GO:0009968	negative regulation of signal transduction	0.0608	0.033	1.84	3.50413e-06			GO:0005576	extracellular region	0.0873	0.0545	1.6	3.59583e-06			GO:0005178	integrin binding	0.0144	0.0056	2.59	0.000290072
GO:0023057	negative regulation of signaling	0.064	0.0353	1.81	3.58582e-06			GO:0071944	cell periphery	0.1086	0.0737	1.47	1.24464e-05			GO:0004879	nuclear receptor activity	0.0081	0.0022	3.64	0.000428554
GO:0001568	blood vessel development	0.0256	0.0095	2.68	5.12891e-06			GO:0042383	sarcolemma	0.0136	0.0038	3.57	1.58302e-05			GO:0005509	calcium ion binding	0.0612	0.0411	1.49	0.000512932
GO:0050920	regulation of chemotaxis	0.016	0.0044	3.66	5.31623e-06			GO:0001725	stress fiber	0.0107	0.0027	4.02	3.6934e-05			GO:0043394	proteoglycan binding	0.0054	0.0011	4.86	0.00069224
GO:0033993	response to lipid	0.0362	0.0164	2.21	6.91746e-06			GO:0015629	actin cytoskeleton	0.0291	0.0135	2.15	4.37256e-05			GO:0005518	collagen binding	0.009	0.0028	3.19	0.000694117
GO:0009966	regulation of signal transduction	0.1055	0.0695	1.52	1.09943e-05			GO:0005840	ribosome	0.0204	0.008	2.56	4.44161e-05			GO:0051015	actin filament binding	0.0198	0.0097	2.05	0.000848125
GO:0001960	negative regulation of cytokine-mediated signaling pathway	0.0075	0.0011	6.83	1.40272e-05			GO:0005886	plasma membrane	0.1697	0.1298	1.31	6.39755e-05			GO:0020037	heme binding	0.0198	0.0097	2.03	0.000958832
GO:0030334	regulation of cell migration	0.0384	0.0185	2.08	1.63536e-05			GO:0009986	cell surface	0.0339	0.018	1.88	0.000183331			GO:0030674	protein-macromolecule adaptor activity	0.0126	0.0052	2.42	0.00143023
GO:0023051	regulation of signaling	0.1141	0.0773	1.47	1.75332e-05			GO:0005925	focal adhesion	0.0175	0.0071	2.47	0.000249232			GO:1901681	sulfur compound binding	0.009	0.0032	2.84	0.00183977
GO:0003007	heart morphogenesis	0.0224	0.0084	2.65	2.39487e-05			GO:0043292	contractile fiber	0.0175	0.0072	2.44	0.000293637			GO:0042802	identical protein binding	0.081	0.0602	1.35	0.00192978
GO:0010646	regulation of cell communication	0.1119	0.0762	1.47	2.44169e-05			GO:0045121	membrane raft	0.0194	0.0085	2.28	0.00034597			GO:0003779	actin binding	0.0306	0.0185	1.66	0.00223165
GO:0090288	negative regulation of cellular response to growth factor stimulus	0.0149	0.0044	3.42	2.67904e-05			GO:0062023	collagen-containing extracellular matrix	0.0145	0.0056	2.61	0.000421447			GO:0017166	vinculin binding	0.0036	0.0006	6.01	0.00224215
GO:0060761	negative regulation of response to cytokine stimulus	0.0075	0.0012	6.26	3.09551e-05			GO:0030016	myofibril	0.0165	0.0069	2.39	0.000544738			GO:0035250	UDP-galactosyltransferase activity	0.0036	0.0006	6.01	0.00224215
GO:0048585	negative regulation of response to stimulus	0.0672	0.0404	1.66	3.34e-05			GO:0016020	membrane	0.1581	0.1262	1.25	0.000937432			GO:0047555	3',5'-cyclic-GMP phosphodiesterase activity	0.0036	0.0006	6.01	0.00224215
GO:0051093	negative regulation of developmental process	0.0458	0.0245	1.87	3.93358e-05			GO:0099081	supramolecular polymer	0.0281	0.0154	1.83	0.00102147			GO:0042803	protein homodimerization activity	0.0495	0.0337	1.47	0.00226514
GO:0043114	regulation of vascular permeability	0.0064	0.0009	7.16	4.21648e-05			GO:0099512	supramolecular fiber	0.0281	0.0154	1.83	0.00102147			GO:0097367	carbohydrate derivative binding	0.0216	0.0117	1.84	0.00232027
GO:0048583	regulation of response to stimulus	0.1194	0.0835	1.43	4.3484e-05			GO:0030017	sarcomere	0.0136	0.0055	2.48	0.00113861			GO:0004222	metalloendopeptidase activity	0.0162	0.008	2.04	0.0025921
GO:0022610	biological adhesion	0.0309	0.0143	2.16	5.03135e-05			GO:0099080	supramolecular complex	0.0281	0.0157	1.8	0.00134415			GO:0001227	DNA-binding transcription repressor activity, RNA polymerase II-specific	0.0189	0.0099	1.91	0.00281915
GO:0032496	response to lipopolysaccharide	0.0192	0.0069	2.76	5.10784e-05			GO:0005581	collagen trimer	0.0107	0.004	2.68	0.00192136			GO:0005102	signaling receptor binding	0.0441	0.0296	1.49	0.0028621
GO:0048514	blood vessel morphogenesis	0.0203	0.0076	2.65	5.89531e-05			GO:0005901	caveola	0.0078	0.0025	3.13	0.00276083			GO:0043237	laminin-1 binding	0.0027	0.0003	7.89	0.00317855
GO:0072359	circulatory system development	0.0405	0.0211	1.92	6.36567e-05			GO:0030018	Z disc	0.0126	0.0054	2.34	0.00292696			GO:0005507	copper ion binding	0.0081	0.0029	2.79	0.00359275
GO:0007165	signal transduction	0.1333	0.0963	1.38	6.95419e-05			GO:0016529	sarcoplasmic reticulum	0.0058	0.0016	3.65	0.00403157			GO:0008378	galactosyltransferase activity	0.0036	0.0007	5.26	0.00414805
GO:0008285	negative regulation of cell population proliferation	0.0426	0.0228	1.87	7.42531e-05			GO:0032432	actin filament bundle	0.0058	0.0017	3.46	0.0054442			GO:0005540	hyaluronic acid binding	0.0054	0.0016	3.32	0.00665521
GO:0051241	negative regulation of multicellular organismal process	0.0512	0.0292	1.75	7.70751e-05			GO:0001726	ruffle	0.0126	0.0058	2.16	0.00596076			GO:0050840	extracellular matrix binding	0.0054	0.0016	3.32	0.00665521
GO:1901700	response to oxygen-containing compound	0.0533	0.0309	1.73	8.21769e-05			GO:0005614	interstitial matrix	0.0039	0.0008	4.87	0.00596164			GO:0098531	ligand-activated transcription factor activity	0.0036	0.0008	4.68	0.00690863
GO:1901701	cellular response to oxygen-containing compound	0.0384	0.02	1.92	9.06066e-05			GO:0098857	membrane microdomain	0.0116	0.0052	2.23	0.0062072			GO:0016758	transferase activity, transferring hexosyl groups	0.0072	0.0027	2.72	0.00701159
GO:0001944	vasculature development	0.0235	0.0099	2.36	0.000103151			GO:0005604	basement membrane	0.0097	0.004	2.44	0.00632945			GO:0005201	extracellular matrix structural constituent	0.009	0.0038	2.39	0.00712323
GO:0022602	ovulation cycle process	0.0075	0.0014	5.37	0.000113453			GO:0005862	muscle thin filament tropomyosin	0.0029	0.0004	6.58	0.00657213			GO:0004029	aldehyde dehydrogenase (NAD+) activity	0.0027	0.0004	6.32	0.00738439
GO:0002685	regulation of leukocyte migration	0.0117	0.0033	3.58	0.000121925			GO:0098589	membrane region	0.0116	0.0053	2.19	0.00713202			GO:0043426	MRF binding	0.0027	0.0004	6.32	0.00738439
GO:0014912	negative regulation of smooth muscle cell migration	0.0053	0.0007	7.67	0.000124084			GO:0044291	cell-cell contact zone	0.0058	0.0018	3.29	0.00718722			GO:0043495	protein-membrane adaptor activity	0.0027	0.0004	6.32	0.00738439
GO:0071498	cellular response to fluid shear stress	0.0053	0.0007	7.67	0.000124084			GO:0031463	Cul3-RING ubiquitin ligase complex	0.0097	0.0041	2.38	0.00744288			GO:0099094	ligand-gated cation channel activity	0.0045	0.0012	3.76	0.00739539
GO:0001959	regulation of cytokine-mediated signaling pathway	0.0096	0.0023	4.2	0.000124361			GO:0005596	collagen type XIV trimer	0.0019	0.0002	10.96	0.00831132			GO:0001012	RNA polymerase II transcription regulatory region sequence-specific DNA binding	0.0207	0.0121	1.7	0.00760804
GO:0060759	regulation of response to cytokine stimulus	0.0096	0.0023	4.2	0.000124361			GO:0032992	protein-carbohydrate complex	0.0019	0.0002	10.96	0.00831132			GO:0046983	protein dimerization activity	0.0459	0.0327	1.41	0.0077784
GO:0008203	cholesterol metabolic process	0.0107	0.0028	3.83	0.000128773			GO:0071666	Slit-Robo signaling complex	0.0019	0.0002	10.96	0.00831132			GO:0000977	RNA polymerase II transcription regulatory region sequence-specific DNA binding	0.0261	0.0165	1.58	0.0086904
GO:0045664	regulation of neuron differentiation	0.0362	0.0188	1.93	0.000128869			GO:0098684	photoreceptor ribbon synapse	0.0019	0.0002	10.96	0.00831132			GO:0004945	angiotensin type II receptor activity	0.0018	0.0002	10.53	0.00901878
GO:0006936	muscle contraction	0.016	0.0056	2.88	0.000129428			GO:0097517	contractile actin filament bundle	0.0048	0.0013	3.65	0.008628			GO:0004947	bradykinin receptor activity	0.0018	0.0002	10.53	0.00901878
GO:0072001	renal system development	0.0213	0.0087	2.44	0.000131182			GO:0033017	sarcoplasmic reticulum membrane	0.0039	0.0009	4.39	0.00922557			GO:0019834	phospholipase A2 inhibitor activity	0.0018	0.0002	10.53	0.00901878
GO:1902531	regulation of intracellular signal transduction	0.0618	0.0381	1.62	0.000136203			GO:0034707	chloride channel complex	0.0039	0.0009	4.39	0.00922557			GO:0019865	immunoglobulin binding	0.0018	0.0002	10.53	0.00901878
GO:0007507	heart development	0.0384	0.0204	1.89	0.000137087			GO:0036379	myofilament	0.0039	0.0009	4.39	0.00922557			GO:0019966	interleukin-1 binding	0.0018	0.0002	10.53	0.00901878
GO:0014070	response to organic cyclic compound	0.0352	0.0182	1.94	0.000153644			GO:0031091	platelet alpha granule	0.0058	0.0019	3.13	0.00930014			GO:0035662	Toll-like receptor 4 binding	0.0018	0.0002	10.53	0.00901878
GO:0008015	blood circulation	0.0171	0.0063	2.73	0.000154679			GO:0031226	intrinsic component of plasma membrane	0.031	0.0203	1.53	0.00972036			GO:1904841	TORC2 complex binding	0.0018	0.0002	10.53	0.00901878
GO:0035050	embryonic heart tube development	0.0128	0.004	3.22	0.000189047			GO:0042641	actomyosin	0.0058	0.0019	2.99	0.0118214			GO:0000982	DNA-binding transcription factor activity, RNA polymerase II-specific	0.0144	0.0076	1.89	0.00908549
GO:0045665	negative regulation of neuron differentiation	0.0192	0.0076	2.51	0.000192603			GO:0005884	actin filament	0.0087	0.0037	2.35	0.0119587			GO:0001530	lipopolysaccharide binding	0.0036	0.0009	4.21	0.0106572
GO:0030325	adrenal gland development	0.0064	0.0011	5.86	0.000196765			GO:0005916	fascia adherens	0.0029	0.0005	5.48	0.0122562			GO:0008092	cytoskeletal protein binding	0.0315	0.0214	1.47	0.0125728
GO:0034405	response to fluid shear stress	0.0064	0.0011	5.86	0.000196765			GO:0031235	intrinsic component of the cytoplasmic side of the plasma membrane	0.0029	0.0005	5.48	0.0122562			GO:0098772	molecular function regulator	0.0414	0.0298	1.39	0.0131457
GO:1902904	negative regulation of supramolecular fiber organization	0.0149	0.0052	2.89	0.000203328			GO:0034993	meiotic nuclear membrane microtubule tethering complex	0.0029	0.0005	5.48	0.0122562			GO:0008194	UDP-glycosyltransferase activity	0.0063	0.0024	2.63	0.0136687
GO:0072358	cardiovascular system development	0.0235	0.0104	2.25	0.000218748			GO:0005769	early endosome	0.0184	0.0108	1.71	0.014326			GO:0015057	thrombin-activated receptor activity	0.0027	0.0005	5.26	0.0137297
GO:0043062	extracellular structure organization	0.0171	0.0065	2.64	0.00022907			GO:0005911	cell-cell junction	0.0223	0.014	1.6	0.0164775			GO:0032050	clathrin heavy chain binding	0.0027	0.0005	5.26	0.0137297
GO:2000026	regulation of multicellular organismal development	0.0768	0.0509	1.51	0.000231289			GO:0005833	hemoglobin complex	0.0029	0.0006	4.7	0.0200065			GO:0099604	ligand-gated calcium channel activity	0.0027	0.0005	5.26	0.0137297
GO:0007596	blood coagulation	0.016	0.0059	2.73	0.000243609			GO:0031674	I band	0.0087	0.0041	2.15	0.0213086			GO:0004114	3',5'-cyclic-nucleotide phosphodiesterase activity	0.0045	0.0014	3.29	0.0137482
GO:0051271	negative regulation of cellular component movement	0.016	0.0059	2.73	0.000243609			GO:0009897	external side of plasma membrane	0.0126	0.0069	1.83	0.023362			GO:0030215	semaphorin receptor binding	0.0045	0.0014	3.29	0.0137482
GO:0051270	regulation of cellular component movement	0.0384	0.0209	1.83	0.000247458			GO:0005593	FACIT collagen trimer	0.0019	0.0003	7.31	0.0234205			GO:0015026	coreceptor activity	0.0054	0.0019	2.87	0.0143073
GO:0016125	sterol metabolic process	0.0085	0.002	4.3	0.000249615			GO:0005853	eukaryotic translation elongation factor 1 complex	0.0019	0.0003	7.31	0.0234205			GO:0008307	structural constituent of muscle	0.0072	0.003	2.41	0.0149055
GO:2000145	regulation of cell motility	0.0341	0.018	1.9	0.00027927			GO:0030485	smooth muscle contractile fiber	0.0019	0.0003	7.31	0.0234205			GO:0043236	laminin binding	0.0036	0.0009	3.83	0.0155049
GO:0050767	regulation of neurogenesis	0.0394	0.0219	1.8	0.000300506			GO:0030934	anchoring collagen complex	0.0019	0.0003	7.31	0.0234205			GO:0003700	DNA-binding transcription factor activity	0.0576	0.0442	1.3	0.016078
GO:0003013	circulatory system process	0.0181	0.0072	2.5	0.000302139			GO:0034673	inhibin-betaglycan-ActRII complex	0.0019	0.0003	7.31	0.0234205			GO:0001077	DNA-binding transcription activator activity, RNA polymerase II-specific	0.0099	0.0049	2.03	0.0169575
GO:0090287	regulation of cellular response to growth factor stimulus	0.0181	0.0072	2.5	0.000302139			GO:0035749	myelin sheath adaxonal region	0.0019	0.0003	7.31	0.0234205			GO:0008201	heparin binding	0.0099	0.0049	2.03	0.0169575
GO:0045907	positive regulation of vasoconstriction	0.0053	0.0008	6.71	0.000305455			GO:0070369	beta-catenin-TCF7L2 complex	0.0019	0.0003	7.31	0.0234205			GO:0004672	protein kinase activity	0.0297	0.0204	1.46	0.0171787
GO:0030335	positive regulation of cell migration	0.0288	0.0143	2.01	0.000311899			GO:0090498	extrinsic component of Golgi membrane	0.0019	0.0003	7.31	0.0234205			GO:0005539	glycosaminoglycan binding	0.0072	0.0031	2.34	0.0176137
GO:0002237	response to molecule of bacterial origin	0.0149	0.0054	2.78	0.00031276			GO:0030055	cell-substrate junction	0.0087	0.0042	2.1	0.0242944			GO:0005158	insulin receptor binding	0.0045	0.0015	3.1	0.0179847
GO:0030177	positive regulation of Wnt signaling pathway	0.0139	0.0048	2.91	0.000319749			GO:0043198	dendritic shaft	0.0048	0.0017	2.89	0.0246157			GO:0015085	calcium ion transmembrane transporter activity	0.0045	0.0015	3.1	0.0179847
GO:0045596	negative regulation of cell differentiation	0.032	0.0166	1.93	0.000322726			GO:0098590	plasma membrane region	0.0281	0.0193	1.46	0.024697			GO:0000987	cis-regulatory region sequence-specific DNA binding	0.0153	0.0089	1.72	0.0183001
GO:0051961	negative regulation of nervous system development	0.0224	0.01	2.23	0.000337068			GO:0002102	podosome	0.0039	0.0012	3.37	0.0251844			GO:0060090	molecular adaptor activity	0.0108	0.0056	1.91	0.0203477
GO:0010037	response to carbon dioxide	0.0043	0.0005	8.59	0.000346183			GO:0070062	extracellular exosome	0.0068	0.0029	2.33	0.0267613			GO:0003707	steroid hormone receptor activity	0.0072	0.0032	2.28	0.0206575
GO:0090025	regulation of monocyte chemotaxis	0.0043	0.0005	8.59	0.000346183			GO:0016021	integral component of membrane	0.3278	0.3013	1.09	0.0285784			GO:0043565	sequence-specific DNA binding	0.0477	0.0361	1.32	0.0209008
GO:2000391	positive regulation of neutrophil extravasation	0.0043	0.0005	8.59	0.000346183			GO:0005927	muscle tendon junction	0.0029	0.0007	4.11	0.0298696			GO:0005506	iron ion binding	0.0153	0.0091	1.69	0.0217557
GO:0003012	muscle system process	0.016	0.0061	2.64	0.00036093			GO:0031143	pseudopodium	0.0029	0.0007	4.11	0.0298696			GO:0030695	GTPase regulator activity	0.0135	0.0077	1.75	0.021834
GO:0042127	regulation of cell population proliferation	0.0576	0.0361	1.59	0.000363136			GO:0008305	integrin complex	0.0048	0.0018	2.74	0.0304252			GO:0046332	SMAD binding	0.0054	0.0021	2.63	0.0219238
GO:0048645	animal organ formation	0.0096	0.0026	3.72	0.000367927			GO:0022625	cytosolic large ribosomal subunit	0.0048	0.0018	2.74	0.0304252			GO:0004115	3',5'-cyclic-AMP phosphodiesterase activity	0.0027	0.0006	4.51	0.0223453
GO:0061053	somite development	0.0096	0.0026	3.72	0.000367927			GO:0030054	cell junction	0.0281	0.0197	1.43	0.032235			GO:0005161	platelet-derived growth factor receptor binding	0.0027	0.0006	4.51	0.0223453
GO:0051960	regulation of nervous system development	0.0458	0.027	1.7	0.000369045			GO:0016528	sarcoplasm	0.0039	0.0012	3.13	0.0327735			GO:0005217	intracellular ligand-gated ion channel activity	0.0027	0.0006	4.51	0.0223453
GO:0002573	myeloid leukocyte differentiation	0.0085	0.0021	4.09	0.00037055			GO:0031430	M band	0.0048	0.0019	2.61	0.0370267			GO:0036122	BMP binding	0.0027	0.0006	4.51	0.0223453
GO:0010647	positive regulation of cell communication	0.0586	0.037	1.58	0.000374731			GO:0005938	cell cortex	0.0165	0.0104	1.58	0.0388891			GO:0045499	chemorepellent activity	0.0027	0.0006	4.51	0.0223453
GO:0016202	regulation of striated muscle tissue development	0.0117	0.0037	3.19	0.000380595			GO:0034705	potassium channel complex	0.0039	0.0013	2.92	0.0415537			GO:0048407	platelet-derived growth factor binding	0.0027	0.0006	4.51	0.0223453
GO:1901861	regulation of muscle tissue development	0.0117	0.0037	3.19	0.000380595			GO:0001533	cornified envelope	0.0029	0.0008	3.65	0.0418236			GO:0005261	cation channel activity	0.009	0.0044	2.02	0.0227728
GO:0002682	regulation of immune system process	0.0437	0.0254	1.72	0.000381071			GO:0002080	acrosomal membrane	0.0029	0.0008	3.65	0.0418236			GO:0017048	Rho GTPase binding	0.0081	0.0038	2.11	0.0236505
GO:0001655	urogenital system development	0.0213	0.0094	2.26	0.00039004			GO:0005899	insulin receptor complex	0.0019	0.0004	5.48	0.0440207			GO:0004714	transmembrane receptor protein tyrosine kinase activity	0.0063	0.0027	2.38	0.0236597
GO:0007204	positive regulation of cytosolic calcium ion concentration	0.0128	0.0043	3	0.000399468			GO:0031523	Myb complex	0.0019	0.0004	5.48	0.0440207			GO:0003690	double-stranded DNA binding	0.0243	0.0164	1.48	0.0247175
GO:0050921	positive regulation of chemotaxis	0.0107	0.0032	3.36	0.000448438			GO:0097512	cardiac myofibril	0.0019	0.0004	5.48	0.0440207			GO:0001093	TFIIB-class transcription factor binding	0.0018	0.0003	7.02	0.0253455
GO:0023056	positive regulation of signaling	0.0586	0.0373	1.57	0.000458197			GO:1990454	L-type voltage-gated calcium channel complex	0.0019	0.0004	5.48	0.0440207			GO:0001758	retinal dehydrogenase activity	0.0018	0.0003	7.02	0.0253455
GO:0071456	cellular response to hypoxia	0.0149	0.0056	2.68	0.000469126			GO:0005783	endoplasmic reticulum	0.0533	0.0426	1.25	0.0474499			GO:0004064	arylesterase activity	0.0018	0.0003	7.02	0.0253455
GO:0048634	regulation of muscle organ development	0.0117	0.0038	3.11	0.000491196			GO:0031224	intrinsic component of membrane	0.0446	0.0349	1.28	0.0478397			GO:0004128	cytochrome-b5 reductase activity, acting on NAD(P)H	0.0018	0.0003	7.02	0.0253455
GO:0010977	negative regulation of neuron projection development	0.0139	0.005	2.79	0.000493592											GO:0004478	methionine adenosyltransferase activity	0.0018	0.0003	7.02	0.0253455
GO:0003179	heart valve morphogenesis	0.0075	0.0017	4.42	0.00050056											GO:0005095	GTPase inhibitor activity	0.0018	0.0003	7.02	0.0253455
GO:0030837	negative regulation of actin filament polymerization	0.0075	0.0017	4.42	0.00050056											GO:0016502	nucleotide receptor activity	0.0018	0.0003	7.02	0.0253455
GO:1902652	secondary alcohol metabolic process	0.0075	0.0017	4.42	0.00050056											GO:0016918	retinal binding	0.0018	0.0003	7.02	0.0253455
GO:0008585	female gonad development	0.0096	0.0027	3.58	0.000506764											GO:0016941	natriuretic peptide receptor activity	0.0018	0.0003	7.02	0.0253455
GO:0030168	platelet activation	0.0096	0.0027	3.58	0.000506764											GO:0019534	toxin transmembrane transporter activity	0.0018	0.0003	7.02	0.0253455
GO:0071216	cellular response to biotic stimulus	0.0096	0.0027	3.58	0.000506764											GO:0035586	purinergic nucleotide receptor activity	0.0018	0.0003	7.02	0.0253455
GO:0042246	tissue regeneration	0.0085	0.0022	3.9	0.000535167											GO:0038085	vascular endothelial growth factor binding	0.0018	0.0003	7.02	0.0253455
GO:0071219	cellular response to molecule of bacterial origin	0.0085	0.0022	3.9	0.000535167											GO:0046527	glucosyltransferase activity	0.0018	0.0003	7.02	0.0253455
GO:0009967	positive regulation of signal transduction	0.0533	0.0334	1.6	0.00055204											GO:0048495	Roundabout binding	0.0018	0.0003	7.02	0.0253455
GO:2000146	negative regulation of cell motility	0.0149	0.0057	2.64	0.000569522											GO:0048531	beta-1,3-galactosyltransferase activity	0.0018	0.0003	7.02	0.0253455
GO:0001525	angiogenesis	0.0213	0.0097	2.19	0.000596258											GO:0052812	phosphatidylinositol-3,4-bisphosphate 5-kinase activity	0.0018	0.0003	7.02	0.0253455
GO:0051056	regulation of small GTPase mediated signal transduction	0.0192	0.0083	2.3	0.000600218											GO:0055131	C3HC4-type RING finger domain binding	0.0018	0.0003	7.02	0.0253455
GO:0010160	formation of animal organ boundary	0.0064	0.0013	4.96	0.000620488											GO:1990837	sequence-specific double-stranded DNA binding	0.0216	0.0144	1.5	0.0278159
GO:0003176	aortic valve development	0.0053	0.0009	5.97	0.000634568											GO:0003705	DNA-binding transcription factor activity, RNA polymerase II-specific	0.0063	0.0027	2.3	0.0278799
GO:0006953	acute-phase response	0.0053	0.0009	5.97	0.000634568											GO:0046872	metal ion binding	0.0765	0.0627	1.22	0.0290083
GO:0050922	negative regulation of chemotaxis	0.0053	0.0009	5.97	0.000634568											GO:0000976	transcription regulatory region sequence-specific DNA binding	0.0216	0.0145	1.49	0.0296133
GO:0010035	response to inorganic substance	0.0235	0.0112	2.09	0.000642015											GO:0000978	RNA polymerase II cis-regulatory region sequence-specific DNA binding	0.027	0.0191	1.42	0.0321355
GO:0042060	wound healing	0.0224	0.0105	2.13	0.000665262											GO:0004715	non-membrane spanning protein tyrosine kinase activity	0.0063	0.0028	2.23	0.0325823
GO:0048660	regulation of smooth muscle cell proliferation	0.0096	0.0028	3.45	0.000685813											GO:0001614	purinergic nucleotide receptor activity	0.0027	0.0007	3.95	0.0332636
GO:0048584	positive regulation of response to stimulus	0.064	0.0423	1.51	0.00069426											GO:0004016	adenylate cyclase activity	0.0027	0.0007	3.95	0.0332636
GO:0030029	actin filament-based process	0.0309	0.0166	1.86	0.000716054											GO:0008191	metalloendopeptidase inhibitor activity	0.0027	0.0007	3.95	0.0332636
GO:0098609	cell-cell adhesion	0.0235	0.0113	2.07	0.000727288											GO:0030247	polysaccharide binding	0.0027	0.0007	3.95	0.0332636
GO:0035904	aorta development	0.0075	0.0018	4.18	0.000753739											GO:0071837	HMG box domain binding	0.0027	0.0007	3.95	0.0332636
GO:0042698	ovulation cycle	0.0075	0.0018	4.18	0.000753739											GO:0060589	nucleoside-triphosphatase regulator activity	0.0144	0.0089	1.62	0.0359832
GO:0051058	negative regulation of small GTPase mediated signal transduction	0.0085	0.0023	3.73	0.000754264											GO:0004888	transmembrane signaling receptor activity	0.018	0.0118	1.53	0.0367552
GO:0071901	negative regulation of protein serine/threonine kinase activity	0.0085	0.0023	3.73	0.000754264											GO:0046906	tetrapyrrole binding	0.0036	0.0012	3.01	0.0373926
GO:0003279	cardiac septum development	0.0107	0.0034	3.16	0.000767555											GO:0005216	ion channel activity	0.0108	0.0062	1.75	0.0377003
GO:0046890	regulation of lipid biosynthetic process	0.0107	0.0034	3.16	0.000767555											GO:0016247	channel regulator activity	0.0063	0.0029	2.17	0.0377855
GO:0009607	response to biotic stimulus	0.0267	0.0136	1.96	0.000778318											GO:0030545	receptor regulator activity	0.0081	0.0042	1.93	0.0390724
GO:0031345	negative regulation of cell projection organization	0.0128	0.0046	2.8	0.000780385											GO:0008081	phosphoric diester hydrolase activity	0.0045	0.0018	2.51	0.0431052
GO:0019731	antibacterial humoral response	0.0032	0.0003	10.74	0.000805379											GO:0032561	guanyl ribonucleotide binding	0.0054	0.0024	2.26	0.0443902
GO:0032516	positive regulation of phosphoprotein phosphatase activity	0.0032	0.0003	10.74	0.000805379											GO:0019901	protein kinase binding	0.0306	0.0227	1.35	0.04518
GO:0046069	cGMP catabolic process	0.0032	0.0003	10.74	0.000805379											GO:0060089	molecular transducer activity	0.0162	0.0106	1.53	0.0452048
GO:0060267	positive regulation of respiratory burst	0.0032	0.0003	10.74	0.000805379											GO:0004857	enzyme inhibitor activity	0.0108	0.0063	1.71	0.0452957
GO:1902744	negative regulation of lamellipodium organization	0.0032	0.0003	10.74	0.000805379											GO:0003810	protein-glutamine gamma-glutamyltransferase activity	0.0027	0.0008	3.51	0.0464411
GO:1905653	positive regulation of artery morphogenesis	0.0032	0.0003	10.74	0.000805379											GO:0009975	cyclase activity	0.0027	0.0008	3.51	0.0464411
GO:0051707	response to other organism	0.0256	0.0129	1.98	0.000828984											GO:0016805	dipeptidase activity	0.0027	0.0008	3.51	0.0464411
GO:0051239	regulation of multicellular organismal process	0.097	0.0705	1.38	0.000856612											GO:0031681	G-protein beta-subunit binding	0.0027	0.0008	3.51	0.0464411
GO:0009719	response to endogenous stimulus	0.0469	0.029	1.62	0.000895381											GO:0043395	heparan sulfate proteoglycan binding	0.0027	0.0008	3.51	0.0464411
GO:0070588	calcium ion transmembrane transport	0.0096	0.0029	3.33	0.000913297											GO:0043425	bHLH transcription factor binding	0.0027	0.0008	3.51	0.0464411
GO:0009628	response to abiotic stimulus	0.0458	0.0282	1.63	0.000923803											GO:0070403	NAD+ binding	0.0027	0.0008	3.51	0.0464411
GO:0043207	response to external biotic stimulus	0.0256	0.013	1.97	0.000927647											GO:0001965	G-protein alpha-subunit binding	0.0036	0.0013	2.81	0.0472668
GO:0050768	negative regulation of neurogenesis	0.0192	0.0086	2.22	0.000929879											GO:0003951	NAD+ kinase activity	0.0036	0.0013	2.81	0.0472668
GO:0060284	regulation of cell development	0.0426	0.0257	1.66	0.000932672											GO:0004383	guanylate cyclase activity	0.0036	0.0013	2.81	0.0472668
GO:0002521	leukocyte differentiation	0.0128	0.0047	2.74	0.00096068											GO:0030331	estrogen receptor binding	0.0036	0.0013	2.81	0.0472668
GO:0001765	membrane raft assembly	0.0043	0.0006	7.16	0.000961724											GO:0042813	Wnt-activated receptor activity	0.0036	0.0013	2.81	0.0472668
GO:0032354	response to follicle-stimulating hormone	0.0043	0.0006	7.16	0.000961724											GO:0004720	protein-lysine 6-oxidase activity	0.0018	0.0003	5.26	0.0475124
GO:0045217	cell-cell junction maintenance	0.0043	0.0006	7.16	0.000961724											GO:0004957	prostaglandin E receptor activity	0.0018	0.0003	5.26	0.0475124
GO:0048251	elastic fiber assembly	0.0043	0.0006	7.16	0.000961724											GO:0004999	vasoactive intestinal polypeptide receptor activity	0.0018	0.0003	5.26	0.0475124
GO:0072378	blood coagulation, fibrin clot formation	0.0043	0.0006	7.16	0.000961724											GO:0005026	transforming growth factor beta receptor activity, type II	0.0018	0.0003	5.26	0.0475124
GO:1902653	secondary alcohol biosynthetic process	0.0043	0.0006	7.16	0.000961724											GO:0005528	FK506 binding	0.0018	0.0003	5.26	0.0475124
GO:2001026	regulation of endothelial cell chemotaxis	0.0043	0.0006	7.16	0.000961724											GO:0008499	UDP-galactose:beta-N-acetylglucosamine beta-1,3-galactosyltransferase activity	0.0018	0.0003	5.26	0.0475124
GO:0001756	somitogenesis	0.0107	0.0035	3.07	0.000986211											GO:0030284	estrogen receptor activity	0.0018	0.0003	5.26	0.0475124
GO:0003205	cardiac chamber development	0.0117	0.0041	2.88	0.000994935											GO:0034185	apolipoprotein binding	0.0018	0.0003	5.26	0.0475124
GO:0048662	negative regulation of smooth muscle cell proliferation	0.0064	0.0014	4.6	0.00100076											GO:0044389	ubiquitin-like protein ligase binding	0.0126	0.0078	1.62	0.0476593
GO:0045595	regulation of cell differentiation	0.0629	0.0421	1.49	0.00103699											GO:0016757	transferase activity, transferring glycosyl groups	0.0108	0.0064	1.68	0.0494638
GO:1901343	negative regulation of vasculature development	0.0085	0.0024	3.58	0.00104007											GO:0046873	metal ion transmembrane transporter activity	0.009	0.005	1.78	0.0497463
GO:0007015	actin filament organization	0.0192	0.0087	2.2	0.00106959
GO:0030336	negative regulation of cell migration	0.0171	0.0073	2.32	0.00107157
GO:0002376	immune system process	0.0565	0.0369	1.53	0.00107568
GO:0048754	branching morphogenesis of an epithelial tube	0.0139	0.0054	2.59	0.00108649
GO:0003170	heart valve development	0.0075	0.0019	3.96	0.00109834
GO:0031623	receptor internalization	0.0075	0.0019	3.96	0.00109834
GO:0032272	negative regulation of protein polymerization	0.0075	0.0019	3.96	0.00109834
GO:0032760	positive regulation of tumor necrosis factor production	0.0075	0.0019	3.96	0.00109834
GO:0043542	endothelial cell migration	0.0075	0.0019	3.96	0.00109834
GO:0050771	negative regulation of axonogenesis	0.0075	0.0019	3.96	0.00109834
GO:0001775	cell activation	0.0277	0.0147	1.89	0.0011091
GO:0050793	regulation of developmental process	0.0906	0.0656	1.38	0.00114653
GO:0090023	positive regulation of neutrophil chemotaxis	0.0053	0.001	5.37	0.00117205
GO:2000811	negative regulation of anoikis	0.0053	0.001	5.37	0.00117205
GO:0045765	regulation of angiogenesis	0.0149	0.0061	2.46	0.00117286
GO:0001933	negative regulation of protein phosphorylation	0.0235	0.0117	2	0.00117389
GO:0048738	cardiac muscle tissue development	0.0128	0.0048	2.68	0.00117432
GO:0003231	cardiac ventricle development	0.0096	0.003	3.22	0.00119838
GO:0009605	response to external stimulus	0.0629	0.0424	1.48	0.00123223
GO:0045834	positive regulation of lipid metabolic process	0.0107	0.0036	2.98	0.00125334
GO:0090101	negative regulation of transmembrane receptor protein serine/threonine kinase signaling pathway	0.0107	0.0036	2.98	0.00125334
GO:0030198	extracellular matrix organization	0.0192	0.0089	2.15	0.0014032
GO:0007614	short-term memory	0.0064	0.0015	4.3	0.00153749
GO:0014910	regulation of smooth muscle cell migration	0.0064	0.0015	4.3	0.00153749
GO:0048041	focal adhesion assembly	0.0064	0.0015	4.3	0.00153749
GO:0060047	heart contraction	0.0075	0.002	3.76	0.00155535
GO:0008045	motor neuron axon guidance	0.0107	0.0037	2.9	0.00157658
GO:0035690	cellular response to drug	0.0192	0.009	2.12	0.00160065
GO:0002683	negative regulation of immune system process	0.0181	0.0083	2.17	0.00164587
GO:0035239	tube morphogenesis	0.0416	0.0257	1.62	0.00173605
GO:0030111	regulation of Wnt signaling pathway	0.0192	0.0091	2.1	0.00182108
GO:0003018	vascular process in circulatory system	0.0085	0.0026	3.3	0.00186767
GO:0046545	development of primary female sexual characteristics	0.0085	0.0026	3.3	0.00186767
GO:0040013	negative regulation of locomotion	0.0149	0.0064	2.35	0.00191705
GO:0048863	stem cell differentiation	0.0149	0.0064	2.35	0.00191705
GO:0008202	steroid metabolic process	0.0107	0.0038	2.83	0.00196422
GO:0097435	supramolecular fiber organization	0.0267	0.0145	1.84	0.00198052
GO:0002526	acute inflammatory response	0.0053	0.0011	4.88	0.00198478
GO:0003180	aortic valve morphogenesis	0.0053	0.0011	4.88	0.00198478
GO:0009268	response to pH	0.0053	0.0011	4.88	0.00198478
GO:0035924	cellular response to vascular endothelial growth factor stimulus	0.0053	0.0011	4.88	0.00198478
GO:0045124	regulation of bone resorption	0.0053	0.0011	4.88	0.00198478
GO:1902622	regulation of neutrophil migration	0.0053	0.0011	4.88	0.00198478
GO:1905314	semi-lunar valve development	0.0053	0.0011	4.88	0.00198478
GO:1902532	negative regulation of intracellular signal transduction	0.0277	0.0153	1.81	0.00200015
GO:0065009	regulation of molecular function	0.0885	0.065	1.36	0.00200579
GO:0007432	salivary gland boundary specification	0.0043	0.0007	6.14	0.00207858
GO:0010447	response to acidic pH	0.0043	0.0007	6.14	0.00207858
GO:0043031	negative regulation of macrophage activation	0.0043	0.0007	6.14	0.00207858
GO:0048846	axon extension involved in axon guidance	0.0043	0.0007	6.14	0.00207858
GO:0060065	uterus development	0.0043	0.0007	6.14	0.00207858
GO:0071622	regulation of granulocyte chemotaxis	0.0043	0.0007	6.14	0.00207858
GO:0090022	regulation of neutrophil chemotaxis	0.0043	0.0007	6.14	0.00207858
GO:2001028	positive regulation of endothelial cell chemotaxis	0.0043	0.0007	6.14	0.00207858
GO:0009611	response to wounding	0.0245	0.013	1.89	0.0021083
GO:0035556	intracellular signal transduction	0.0693	0.0487	1.42	0.00212828
GO:0055024	regulation of cardiac muscle tissue development	0.0075	0.0021	3.58	0.00214775
GO:0060412	ventricular septum morphogenesis	0.0075	0.0021	3.58	0.00214775
GO:0006954	inflammatory response	0.0181	0.0085	2.12	0.00214856
GO:0001101	response to acid chemical	0.0149	0.0065	2.31	0.00223866
GO:0016525	negative regulation of angiogenesis	0.0117	0.0045	2.62	0.00226408
GO:0045104	intermediate filament cytoskeleton organization	0.0064	0.0016	4.03	0.00226797
GO:0050919	negative chemotaxis	0.0064	0.0016	4.03	0.00226797
GO:0010721	negative regulation of cell development	0.0192	0.0093	2.06	0.00233923
GO:0010810	regulation of cell-substrate adhesion	0.0107	0.0039	2.75	0.00242518
GO:0046660	female sex differentiation	0.0085	0.0027	3.18	0.00244068
GO:0048732	gland development	0.0224	0.0116	1.93	0.00244885
GO:0050731	positive regulation of peptidyl-tyrosine phosphorylation	0.0128	0.0052	2.48	0.00245927
GO:0003015	heart process	0.0096	0.0033	2.93	0.00250477
GO:0043123	positive regulation of I-kappaB kinase/NF-kappaB signaling	0.0117	0.0046	2.57	0.00273038
GO:0006412	translation	0.0256	0.0141	1.81	0.00287909
GO:0010975	regulation of neuron projection development	0.0267	0.0149	1.79	0.00289111
GO:0001816	cytokine production	0.0075	0.0022	3.42	0.00290028
GO:0048873	homeostasis of number of cells within a tissue	0.0075	0.0022	3.42	0.00290028
GO:2000181	negative regulation of blood vessel morphogenesis	0.0075	0.0022	3.42	0.00290028
GO:0071417	cellular response to organonitrogen compound	0.0213	0.011	1.93	0.00292986
GO:0071396	cellular response to lipid	0.0192	0.0095	2.01	0.00297554
GO:0002232	leukocyte chemotaxis involved in inflammatory response	0.0032	0.0004	8.05	0.00299716
GO:0010752	regulation of cGMP-mediated signaling	0.0032	0.0004	8.05	0.00299716
GO:0021800	cerebral cortex tangential migration	0.0032	0.0004	8.05	0.00299716
GO:0035590	purinergic nucleotide receptor signaling pathway	0.0032	0.0004	8.05	0.00299716
GO:0042535	positive regulation of tumor necrosis factor biosynthetic process	0.0032	0.0004	8.05	0.00299716
GO:0043116	negative regulation of vascular permeability	0.0032	0.0004	8.05	0.00299716
GO:0048014	Tie signaling pathway	0.0032	0.0004	8.05	0.00299716
GO:0050872	white fat cell differentiation	0.0032	0.0004	8.05	0.00299716
GO:0060059	embryonic retina morphogenesis in camera-type eye	0.0032	0.0004	8.05	0.00299716
GO:0071676	negative regulation of mononuclear cell migration	0.0032	0.0004	8.05	0.00299716
GO:1904037	positive regulation of epithelial cell apoptotic process	0.0032	0.0004	8.05	0.00299716
GO:0030097	hemopoiesis	0.0245	0.0134	1.83	0.00314031
GO:0003229	ventricular cardiac muscle tissue development	0.0053	0.0012	4.47	0.0031435
GO:0060443	mammary gland morphogenesis	0.0053	0.0012	4.47	0.0031435
GO:1903557	positive regulation of tumor necrosis factor superfamily cytokine production	0.0053	0.0012	4.47	0.0031435
GO:0030155	regulation of cell adhesion	0.0256	0.0142	1.8	0.00316328
GO:0046889	positive regulation of lipid biosynthetic process	0.0064	0.0017	3.79	0.00323201
GO:0090303	positive regulation of wound healing	0.0064	0.0017	3.79	0.00323201
GO:0031333	negative regulation of protein-containing complex assembly	0.0117	0.0047	2.51	0.00327112
GO:0046578	regulation of Ras protein signal transduction	0.0117	0.0047	2.51	0.00327112
GO:0045785	positive regulation of cell adhesion	0.0171	0.0081	2.1	0.003285
GO:0003008	system process	0.0501	0.0336	1.49	0.00328825
GO:0042221	response to chemical	0.0991	0.0756	1.31	0.00330467
GO:1901654	response to ketone	0.0149	0.0068	2.21	0.00348045
GO:0009612	response to mechanical stimulus	0.0139	0.0061	2.29	0.00349928
GO:0050727	regulation of inflammatory response	0.0139	0.0061	2.29	0.00349928
GO:0040011	locomotion	0.0522	0.0354	1.47	0.00354297
GO:2000147	positive regulation of cell motility	0.0192	0.0097	1.97	0.00374978
GO:0006941	striated muscle contraction	0.0075	0.0023	3.27	0.00383917
GO:2001237	negative regulation of extrinsic apoptotic signaling pathway	0.0075	0.0023	3.27	0.00383917
GO:0002902	regulation of B cell apoptotic process	0.0043	0.0008	5.37	0.0038517
GO:0003094	glomerular filtration	0.0043	0.0008	5.37	0.0038517
GO:0032331	negative regulation of chondrocyte differentiation	0.0043	0.0008	5.37	0.0038517
GO:0046068	cGMP metabolic process	0.0043	0.0008	5.37	0.0038517
GO:0060603	mammary gland duct morphogenesis	0.0043	0.0008	5.37	0.0038517
GO:1902229	regulation of intrinsic apoptotic signaling pathway in response to DNA damage	0.0043	0.0008	5.37	0.0038517
GO:0035295	tube development	0.0501	0.0339	1.48	0.00390858
GO:0006811	ion transport	0.033	0.0202	1.64	0.00397547
GO:2001236	regulation of extrinsic apoptotic signaling pathway	0.0085	0.0029	2.96	0.0039919
GO:0030099	myeloid cell differentiation	0.0128	0.0055	2.34	0.0040338
GO:0051494	negative regulation of cytoskeleton organization	0.0128	0.0055	2.34	0.0040338
GO:0002520	immune system development	0.0235	0.0129	1.82	0.00415088
GO:0001822	kidney development	0.0171	0.0083	2.05	0.00421663
GO:0009725	response to hormone	0.032	0.0195	1.64	0.00440802
GO:0022603	regulation of anatomical structure morphogenesis	0.0416	0.0271	1.53	0.0044598
GO:0071495	cellular response to endogenous stimulus	0.0373	0.0237	1.57	0.00461313
GO:0048519	negative regulation of biological process	0.1386	0.112	1.24	0.00471908
GO:0035024	negative regulation of Rho protein signal transduction	0.0053	0.0013	4.13	0.00472038
GO:0035909	aorta morphogenesis	0.0053	0.0013	4.13	0.00472038
GO:0014068	positive regulation of phosphatidylinositol 3-kinase signaling	0.0096	0.0036	2.68	0.0047453
GO:0010033	response to organic substance	0.0725	0.0532	1.36	0.00484488
GO:0040012	regulation of locomotion	0.0373	0.0238	1.57	0.00493334
GO:0051240	positive regulation of multicellular organismal process	0.0533	0.0369	1.44	0.00493343
GO:0002576	platelet degranulation	0.0075	0.0024	3.13	0.00499174
GO:0003014	renal system process	0.0075	0.0024	3.13	0.00499174
GO:0003143	embryonic heart tube morphogenesis	0.0085	0.003	2.86	0.00500773
GO:0048545	response to steroid hormone	0.016	0.0077	2.06	0.00501407
GO:0030036	actin cytoskeleton organization	0.032	0.0197	1.63	0.00511766
GO:0017145	stem cell division	0.0107	0.0043	2.5	0.00520137
GO:0050900	leukocyte migration	0.0107	0.0043	2.5	0.00520137
GO:0048871	multicellular organismal homeostasis	0.0149	0.007	2.12	0.00523423
GO:0048511	rhythmic process	0.0139	0.0064	2.18	0.0053967
GO:0090092	regulation of transmembrane receptor protein serine/threonine kinase signaling pathway	0.0139	0.0064	2.18	0.0053967
GO:0006909	phagocytosis	0.0117	0.005	2.36	0.00542388
GO:0009617	response to bacterium	0.0213	0.0116	1.84	0.00544211
GO:0001649	osteoblast differentiation	0.0096	0.0037	2.61	0.00576382
GO:0042981	regulation of apoptotic process	0.0522	0.0363	1.44	0.00577344
GO:0007548	sex differentiation	0.0192	0.0101	1.89	0.00580049
GO:1901698	response to nitrogen compound	0.0341	0.0215	1.58	0.00592142
GO:0031667	response to nutrient levels	0.0224	0.0125	1.79	0.00602209
GO:0010812	negative regulation of cell-substrate adhesion	0.0064	0.0019	3.39	0.00602783
GO:0045638	negative regulation of myeloid cell differentiation	0.0064	0.0019	3.39	0.00602783
GO:0048859	formation of anatomical boundary	0.0064	0.0019	3.39	0.00602783
GO:1903426	regulation of reactive oxygen species biosynthetic process	0.0064	0.0019	3.39	0.00602783
GO:0051480	regulation of cytosolic calcium ion concentration	0.0107	0.0044	2.44	0.00618282
GO:0001894	tissue homeostasis	0.0139	0.0065	2.15	0.00618621
GO:0030510	regulation of BMP signaling pathway	0.0085	0.0031	2.77	0.00621001
GO:0031589	cell-substrate adhesion	0.0085	0.0031	2.77	0.00621001
GO:0010771	negative regulation of cell morphogenesis involved in differentiation	0.0075	0.0025	3.01	0.00638611
GO:0003177	pulmonary valve development	0.0043	0.0009	4.77	0.0064254
GO:0016126	sterol biosynthetic process	0.0043	0.0009	4.77	0.0064254
GO:0042574	retinal metabolic process	0.0043	0.0009	4.77	0.0064254
GO:0045780	positive regulation of bone resorption	0.0043	0.0009	4.77	0.0064254
GO:0050982	detection of mechanical stimulus	0.0043	0.0009	4.77	0.0064254
GO:0060571	morphogenesis of an epithelial fold	0.0043	0.0009	4.77	0.0064254
GO:2000209	regulation of anoikis	0.0043	0.0009	4.77	0.0064254
GO:0046165	alcohol biosynthetic process	0.0053	0.0014	3.83	0.00678683
GO:0046329	negative regulation of JNK cascade	0.0053	0.0014	3.83	0.00678683
GO:0050850	positive regulation of calcium-mediated signaling	0.0053	0.0014	3.83	0.00678683
GO:1902743	regulation of lamellipodium organization	0.0053	0.0014	3.83	0.00678683
GO:0010942	positive regulation of cell death	0.0267	0.0159	1.68	0.00681564
GO:0030278	regulation of ossification	0.0096	0.0038	2.54	0.00694301
GO:0071241	cellular response to inorganic substance	0.0096	0.0038	2.54	0.00694301
GO:0002138	retinoic acid biosynthetic process	0.0032	0.0005	6.44	0.00697362
GO:0002689	negative regulation of leukocyte chemotaxis	0.0032	0.0005	6.44	0.00697362
GO:0007509	mesoderm migration involved in gastrulation	0.0032	0.0005	6.44	0.00697362
GO:0010446	response to alkaline pH	0.0032	0.0005	6.44	0.00697362
GO:0010640	regulation of platelet-derived growth factor receptor signaling pathway	0.0032	0.0005	6.44	0.00697362
GO:0010804	negative regulation of tumor necrosis factor-mediated signaling pathway	0.0032	0.0005	6.44	0.00697362
GO:0021957	corticospinal tract morphogenesis	0.0032	0.0005	6.44	0.00697362
GO:0033622	integrin activation	0.0032	0.0005	6.44	0.00697362
GO:0034145	positive regulation of toll-like receptor 4 signaling pathway	0.0032	0.0005	6.44	0.00697362
GO:0042026	protein refolding	0.0032	0.0005	6.44	0.00697362
GO:0048262	determination of dorsal/ventral asymmetry	0.0032	0.0005	6.44	0.00697362
GO:0050847	progesterone receptor signaling pathway	0.0032	0.0005	6.44	0.00697362
GO:0061437	renal system vasculature development	0.0032	0.0005	6.44	0.00697362
GO:0061440	kidney vasculature development	0.0032	0.0005	6.44	0.00697362
GO:0071372	cellular response to follicle-stimulating hormone stimulus	0.0032	0.0005	6.44	0.00697362
GO:0071675	regulation of mononuclear cell migration	0.0032	0.0005	6.44	0.00697362
GO:0072012	glomerulus vasculature development	0.0032	0.0005	6.44	0.00697362
GO:0072376	protein activation cascade	0.0032	0.0005	6.44	0.00697362
GO:0090027	negative regulation of monocyte chemotaxis	0.0032	0.0005	6.44	0.00697362
GO:0090330	regulation of platelet aggregation	0.0032	0.0005	6.44	0.00697362
GO:0097374	sensory neuron axon guidance	0.0032	0.0005	6.44	0.00697362
GO:1900115	extracellular regulation of signal transduction	0.0032	0.0005	6.44	0.00697362
GO:1900116	extracellular negative regulation of signal transduction	0.0032	0.0005	6.44	0.00697362
GO:1901099	negative regulation of signal transduction in absence of ligand	0.0032	0.0005	6.44	0.00697362
GO:1902284	neuron projection extension involved in neuron projection guidance	0.0032	0.0005	6.44	0.00697362
GO:1902668	negative regulation of axon guidance	0.0032	0.0005	6.44	0.00697362
GO:1904030	negative regulation of cyclin-dependent protein kinase activity	0.0032	0.0005	6.44	0.00697362
GO:0042592	homeostatic process	0.0448	0.0305	1.47	0.00701909
GO:0032101	regulation of response to external stimulus	0.0235	0.0135	1.74	0.00716773
GO:0009991	response to extracellular stimulus	0.0224	0.0127	1.76	0.0072265
GO:0090257	regulation of muscle system process	0.0128	0.0059	2.18	0.00729193
GO:0007584	response to nutrient	0.0117	0.0052	2.27	0.00739153
GO:0061138	morphogenesis of a branching epithelium	0.0117	0.0052	2.27	0.00739153
GO:0007405	neuroblast proliferation	0.0085	0.0032	2.68	0.00761913
GO:0030514	negative regulation of BMP signaling pathway	0.0085	0.0032	2.68	0.00761913
GO:0048534	hematopoietic or lymphoid organ development	0.0224	0.0128	1.75	0.00789857
GO:0045667	regulation of osteoblast differentiation	0.0064	0.002	3.22	0.00794461
GO:0060840	artery development	0.0064	0.002	3.22	0.00794461
GO:0060828	regulation of canonical Wnt signaling pathway	0.0139	0.0067	2.08	0.00803973
GO:0007187	G protein-coupled receptor signaling pathway, coupled to cyclic nucleotide second messenger	0.0075	0.0026	2.89	0.0080508
GO:0035270	endocrine system development	0.0075	0.0026	2.89	0.0080508
GO:0048523	negative regulation of cellular process	0.1269	0.1031	1.23	0.00805192
GO:0016055	Wnt signaling pathway	0.016	0.0081	1.96	0.0080686
GO:0010243	response to organonitrogen compound	0.0309	0.0195	1.59	0.00814202
GO:0043068	positive regulation of programmed cell death	0.0256	0.0153	1.67	0.00817617
GO:0000302	response to reactive oxygen species	0.0096	0.0039	2.48	0.00829836
GO:0008038	neuron recognition	0.0096	0.0039	2.48	0.00829836
GO:0036294	cellular response to decreased oxygen levels	0.0096	0.0039	2.48	0.00829836
GO:0031344	regulation of cell projection organization	0.0299	0.0187	1.6	0.00843877
GO:0023052	signaling	0.1098	0.0878	1.25	0.00855995
GO:0006816	calcium ion transport	0.0107	0.0046	2.33	0.00857249
GO:0051924	regulation of calcium ion transport	0.0107	0.0046	2.33	0.00857249
GO:0001554	luteolysis	0.0021	0.0002	10.74	0.00866471
GO:0002554	serotonin secretion by platelet	0.0021	0.0002	10.74	0.00866471
GO:0010040	response to iron(II) ion	0.0021	0.0002	10.74	0.00866471
GO:0010593	negative regulation of lamellipodium assembly	0.0021	0.0002	10.74	0.00866471
GO:0019065	receptor-mediated endocytosis of virus by host cell	0.0021	0.0002	10.74	0.00866471
GO:0021823	cerebral cortex tangential migration using cell-cell interactions	0.0021	0.0002	10.74	0.00866471
GO:0021825	substrate-dependent cerebral cortex tangential migration	0.0021	0.0002	10.74	0.00866471
GO:0021827	postnatal olfactory bulb interneuron migration	0.0021	0.0002	10.74	0.00866471
GO:0021836	chemorepulsion involved in postnatal olfactory bulb interneuron migration	0.0021	0.0002	10.74	0.00866471
GO:0021966	corticospinal neuron axon guidance	0.0021	0.0002	10.74	0.00866471
GO:0021972	corticospinal neuron axon guidance through spinal cord	0.0021	0.0002	10.74	0.00866471
GO:0030644	cellular chloride ion homeostasis	0.0021	0.0002	10.74	0.00866471
GO:0031649	heat generation	0.0021	0.0002	10.74	0.00866471
GO:0033031	positive regulation of neutrophil apoptotic process	0.0021	0.0002	10.74	0.00866471
GO:0036486	ventral trunk neural crest cell migration	0.0021	0.0002	10.74	0.00866471
GO:0038098	sequestering of BMP from receptor via BMP binding	0.0021	0.0002	10.74	0.00866471
GO:0040040	thermosensory behavior	0.0021	0.0002	10.74	0.00866471
GO:0048337	positive regulation of mesodermal cell fate specification	0.0021	0.0002	10.74	0.00866471
GO:0050855	regulation of B cell receptor signaling pathway	0.0021	0.0002	10.74	0.00866471
GO:0050923	regulation of negative chemotaxis	0.0021	0.0002	10.74	0.00866471
GO:0050924	positive regulation of negative chemotaxis	0.0021	0.0002	10.74	0.00866471
GO:0050929	induction of negative chemotaxis	0.0021	0.0002	10.74	0.00866471
GO:0051006	positive regulation of lipoprotein lipase activity	0.0021	0.0002	10.74	0.00866471
GO:0055016	hypochord development	0.0021	0.0002	10.74	0.00866471
GO:0060431	primary lung bud formation	0.0021	0.0002	10.74	0.00866471
GO:0070099	regulation of chemokine-mediated signaling pathway	0.0021	0.0002	10.74	0.00866471
GO:0071503	response to heparin	0.0021	0.0002	10.74	0.00866471
GO:0071623	negative regulation of granulocyte chemotaxis	0.0021	0.0002	10.74	0.00866471
GO:0071671	regulation of smooth muscle cell chemotaxis	0.0021	0.0002	10.74	0.00866471
GO:0071672	negative regulation of smooth muscle cell chemotaxis	0.0021	0.0002	10.74	0.00866471
GO:0072011	glomerular endothelium development	0.0021	0.0002	10.74	0.00866471
GO:0072144	glomerular mesangial cell development	0.0021	0.0002	10.74	0.00866471
GO:0072156	distal tubule morphogenesis	0.0021	0.0002	10.74	0.00866471
GO:0072277	metanephric glomerular capillary formation	0.0021	0.0002	10.74	0.00866471
GO:0086098	angiotensin-activated signaling pathway involved in heart process	0.0021	0.0002	10.74	0.00866471
GO:0090024	negative regulation of neutrophil chemotaxis	0.0021	0.0002	10.74	0.00866471
GO:0090260	negative regulation of retinal ganglion cell axon guidance	0.0021	0.0002	10.74	0.00866471
GO:0090673	endothelial cell-matrix adhesion	0.0021	0.0002	10.74	0.00866471
GO:0097011	cellular response to granulocyte macrophage colony-stimulating factor stimulus	0.0021	0.0002	10.74	0.00866471
GO:0097012	response to granulocyte macrophage colony-stimulating factor	0.0021	0.0002	10.74	0.00866471
GO:0097490	sympathetic neuron projection extension	0.0021	0.0002	10.74	0.00866471
GO:0097491	sympathetic neuron projection guidance	0.0021	0.0002	10.74	0.00866471
GO:0098840	protein transport along microtubule	0.0021	0.0002	10.74	0.00866471
GO:0099118	microtubule-based protein transport	0.0021	0.0002	10.74	0.00866471
GO:0099640	axo-dendritic protein transport	0.0021	0.0002	10.74	0.00866471
GO:0099641	anterograde axonal protein transport	0.0021	0.0002	10.74	0.00866471
GO:1901300	positive regulation of hydrogen peroxide-mediated programmed cell death	0.0021	0.0002	10.74	0.00866471
GO:1902219	negative regulation of intrinsic apoptotic signaling pathway in response to osmotic stress	0.0021	0.0002	10.74	0.00866471
GO:1902285	semaphorin-plexin signaling pathway involved in neuron projection guidance	0.0021	0.0002	10.74	0.00866471
GO:1904008	response to monosodium glutamate	0.0021	0.0002	10.74	0.00866471
GO:1904608	response to monosodium L-glutamate	0.0021	0.0002	10.74	0.00866471
GO:1905383	protein localization to presynapse	0.0021	0.0002	10.74	0.00866471
GO:1905772	positive regulation of mesodermal cell differentiation	0.0021	0.0002	10.74	0.00866471
GO:1905904	positive regulation of mesoderm formation	0.0021	0.0002	10.74	0.00866471
GO:0007275	multicellular organism development	0.1578	0.1319	1.2	0.00890087
GO:1903706	regulation of hemopoiesis	0.016	0.0082	1.94	0.00902631
GO:0061333	renal tubule morphogenesis	0.0085	0.0033	2.6	0.00925572
GO:1901699	cellular response to nitrogen compound	0.0224	0.013	1.72	0.0093952
GO:0001702	gastrulation with mouth forming second	0.0053	0.0015	3.58	0.0094115
GO:0010611	regulation of cardiac muscle hypertrophy	0.0053	0.0015	3.58	0.0094115
GO:0030316	osteoclast differentiation	0.0053	0.0015	3.58	0.0094115
GO:0042074	cell migration involved in gastrulation	0.0053	0.0015	3.58	0.0094115
GO:0042310	vasoconstriction	0.0053	0.0015	3.58	0.0094115
GO:0055021	regulation of cardiac muscle tissue growth	0.0053	0.0015	3.58	0.0094115
GO:0060048	cardiac muscle contraction	0.0053	0.0015	3.58	0.0094115
GO:0007229	integrin-mediated signaling pathway	0.0128	0.0061	2.11	0.00955541
GO:1901342	regulation of vasculature development	0.0128	0.0061	2.11	0.00955541
GO:0051272	positive regulation of cellular component movement	0.0192	0.0106	1.81	0.00956253
GO:0070374	positive regulation of ERK1 and ERK2 cascade	0.0149	0.0075	1.98	0.00967745
GO:0007599	hemostasis	0.0096	0.004	2.42	0.00984559
GO:0050817	coagulation	0.0096	0.004	2.42	0.00984559
GO:0051099	positive regulation of binding	0.0096	0.004	2.42	0.00984559
GO:0071222	cellular response to lipopolysaccharide	0.0096	0.004	2.42	0.00984559
GO:0071453	cellular response to oxygen levels	0.0096	0.004	2.42	0.00984559
GO:0003184	pulmonary valve morphogenesis	0.0043	0.001	4.3	0.00992764
GO:0006929	substrate-dependent cell migration	0.0043	0.001	4.3	0.00992764
GO:0008078	mesodermal cell migration	0.0043	0.001	4.3	0.00992764
GO:0010596	negative regulation of endothelial cell migration	0.0043	0.001	4.3	0.00992764
GO:0045736	negative regulation of cyclin-dependent protein serine/threonine kinase activity	0.0043	0.001	4.3	0.00992764
GO:0046850	regulation of bone remodeling	0.0043	0.001	4.3	0.00992764
GO:0051281	positive regulation of release of sequestered calcium ion into cytosol	0.0043	0.001	4.3	0.00992764
GO:0098659	inorganic cation import across plasma membrane	0.0043	0.001	4.3	0.00992764
GO:0099587	inorganic ion import across plasma membrane	0.0043	0.001	4.3	0.00992764
GO:0019722	calcium-mediated signaling	0.0107	0.0047	2.28	0.0100053
GO:0120035	regulation of plasma membrane bounded cell projection organization	0.0288	0.0181	1.59	0.0100752
GO:0021885	forebrain cell migration	0.0064	0.0021	3.07	0.0102634
GO:0022029	telencephalon cell migration	0.0064	0.0021	3.07	0.0102634
GO:0030199	collagen fibril organization	0.0064	0.0021	3.07	0.0102634
GO:0034333	adherens junction assembly	0.0064	0.0021	3.07	0.0102634
GO:0034446	substrate adhesion-dependent cell spreading	0.0064	0.0021	3.07	0.0102634
GO:0048731	system development	0.1301	0.1068	1.22	0.010328
GO:0051129	negative regulation of cellular component organization	0.0299	0.019	1.57	0.010403
GO:0098657	import into cell	0.0192	0.0107	1.79	0.0105088
GO:0001938	positive regulation of endothelial cell proliferation	0.0085	0.0034	2.53	0.0111405
GO:0016477	cell migration	0.0384	0.026	1.48	0.0112074
GO:0050801	ion homeostasis	0.0203	0.0116	1.74	0.0114491
GO:0031960	response to corticosteroid	0.0107	0.0048	2.24	0.0116134
GO:0003206	cardiac chamber morphogenesis	0.0075	0.0028	2.68	0.0123049
GO:1903844	regulation of cellular response to transforming growth factor beta stimulus	0.0075	0.0028	2.68	0.0123049
GO:0043067	regulation of programmed cell death	0.0469	0.0334	1.41	0.0125282
GO:0030001	metal ion transport	0.0171	0.0093	1.83	0.0126224
GO:0002688	regulation of leukocyte chemotaxis	0.0053	0.0016	3.36	0.0126586
GO:0007443	Malpighian tubule morphogenesis	0.0053	0.0016	3.36	0.0126586
GO:0032675	regulation of interleukin-6 production	0.0053	0.0016	3.36	0.0126586
GO:0060259	regulation of feeding behavior	0.0053	0.0016	3.36	0.0126586
GO:1902533	positive regulation of intracellular signal transduction	0.0299	0.0193	1.55	0.012725
GO:0070887	cellular response to chemical stimulus	0.065	0.049	1.33	0.0129214
GO:0001553	luteinization	0.0032	0.0006	5.37	0.0129855
GO:0006958	complement activation, classical pathway	0.0032	0.0006	5.37	0.0129855
GO:0007400	neuroblast fate determination	0.0032	0.0006	5.37	0.0129855
GO:0030225	macrophage differentiation	0.0032	0.0006	5.37	0.0129855
GO:0034109	homotypic cell-cell adhesion	0.0032	0.0006	5.37	0.0129855
GO:0034698	response to gonadotropin	0.0032	0.0006	5.37	0.0129855
GO:0042118	endothelial cell activation	0.0032	0.0006	5.37	0.0129855
GO:0042661	regulation of mesodermal cell fate specification	0.0032	0.0006	5.37	0.0129855
GO:0048715	negative regulation of oligodendrocyte differentiation	0.0032	0.0006	5.37	0.0129855
GO:0072017	distal tubule development	0.0032	0.0006	5.37	0.0129855
GO:0072177	mesonephric duct development	0.0032	0.0006	5.37	0.0129855
GO:0120033	negative regulation of plasma membrane bounded cell projection assembly	0.0032	0.0006	5.37	0.0129855
GO:1902624	positive regulation of neutrophil migration	0.0032	0.0006	5.37	0.0129855
GO:1903998	regulation of eating behavior	0.0032	0.0006	5.37	0.0129855
GO:1905770	regulation of mesodermal cell differentiation	0.0032	0.0006	5.37	0.0129855
GO:1905902	regulation of mesoderm formation	0.0032	0.0006	5.37	0.0129855
GO:0014033	neural crest cell differentiation	0.0064	0.0022	2.93	0.0130245
GO:0051928	positive regulation of calcium ion transport	0.0064	0.0022	2.93	0.0130245
GO:0050896	response to stimulus	0.1631	0.1383	1.18	0.0130508
GO:0032870	cellular response to hormone stimulus	0.0224	0.0134	1.67	0.0130734
GO:0048568	embryonic organ development	0.0224	0.0134	1.67	0.0130734
GO:0018108	peptidyl-tyrosine phosphorylation	0.0085	0.0035	2.45	0.013294
GO:0072073	kidney epithelium development	0.0085	0.0035	2.45	0.013294
GO:2001242	regulation of intrinsic apoptotic signaling pathway	0.0085	0.0035	2.45	0.013294
GO:0000902	cell morphogenesis	0.0426	0.0299	1.43	0.0133435
GO:0040017	positive regulation of locomotion	0.0213	0.0126	1.69	0.013369
GO:0009799	specification of symmetry	0.0107	0.0049	2.19	0.0134094
GO:0009855	determination of bilateral symmetry	0.0107	0.0049	2.19	0.0134094
GO:0008217	regulation of blood pressure	0.0096	0.0042	2.3	0.013579
GO:0048699	generation of neurons	0.065	0.0492	1.32	0.0139989
GO:0002686	negative regulation of leukocyte migration	0.0043	0.0011	3.9	0.0144664
GO:0003148	outflow tract septum morphogenesis	0.0043	0.0011	3.9	0.0144664
GO:0007097	nuclear migration	0.0043	0.0011	3.9	0.0144664
GO:0010863	positive regulation of phospholipase C activity	0.0043	0.0011	3.9	0.0144664
GO:0060402	calcium ion transport into cytosol	0.0043	0.0011	3.9	0.0144664
GO:0060973	cell migration involved in heart development	0.0043	0.0011	3.9	0.0144664
GO:0098739	import across plasma membrane	0.0043	0.0011	3.9	0.0144664
GO:1990776	response to angiotensin	0.0043	0.0011	3.9	0.0144664
GO:0008406	gonad development	0.0139	0.0071	1.94	0.0145991
GO:0009887	animal organ morphogenesis	0.0512	0.0373	1.37	0.0146914
GO:0022008	neurogenesis	0.0693	0.0531	1.3	0.0146957
GO:0043086	negative regulation of catalytic activity	0.0256	0.0161	1.59	0.0149163
GO:0003281	ventricular septum development	0.0075	0.0029	2.59	0.01495
GO:0009581	detection of external stimulus	0.0075	0.0029	2.59	0.01495
GO:0009582	detection of abiotic stimulus	0.0075	0.0029	2.59	0.01495
GO:0048864	stem cell development	0.0075	0.0029	2.59	0.01495
GO:0072593	reactive oxygen species metabolic process	0.0075	0.0029	2.59	0.01495
GO:0032501	multicellular organismal process	0.1727	0.1479	1.17	0.0152611
GO:1903364	positive regulation of cellular protein catabolic process	0.0107	0.005	2.15	0.0154057
GO:0010811	positive regulation of cell-substrate adhesion	0.0085	0.0036	2.39	0.0157365
GO:1901800	positive regulation of proteasomal protein catabolic process	0.0085	0.0036	2.39	0.0157365
GO:0008016	regulation of heart contraction	0.0096	0.0043	2.25	0.0157966
GO:0045185	maintenance of protein location	0.0096	0.0043	2.25	0.0157966
GO:0042326	negative regulation of phosphorylation	0.0203	0.012	1.69	0.0160948
GO:0048878	chemical homeostasis	0.0288	0.0188	1.53	0.016154
GO:0010660	regulation of muscle cell apoptotic process	0.0064	0.0023	2.8	0.0162664
GO:0014031	mesenchymal cell development	0.0064	0.0023	2.8	0.0162664
GO:0043502	regulation of muscle adaptation	0.0064	0.0023	2.8	0.0162664
GO:0072002	Malpighian tubule development	0.0064	0.0023	2.8	0.0162664
GO:0040007	growth	0.0224	0.0137	1.63	0.0165194
GO:0014743	regulation of muscle hypertrophy	0.0053	0.0017	3.16	0.0165863
GO:0048619	embryonic hindgut morphogenesis	0.0053	0.0017	3.16	0.0165863
GO:0048844	artery morphogenesis	0.0053	0.0017	3.16	0.0165863
GO:0051893	regulation of focal adhesion assembly	0.0053	0.0017	3.16	0.0165863
GO:0060420	regulation of heart growth	0.0053	0.0017	3.16	0.0165863
GO:1903555	regulation of tumor necrosis factor superfamily cytokine production	0.0053	0.0017	3.16	0.0165863
GO:0001763	morphogenesis of a branching structure	0.0117	0.0058	2.04	0.0167133
GO:0032956	regulation of actin cytoskeleton organization	0.0171	0.0096	1.77	0.0167931
GO:0032970	regulation of actin filament-based process	0.0171	0.0096	1.77	0.0167931
GO:0042330	taxis	0.0256	0.0163	1.57	0.0171529
GO:0048870	cell motility	0.0352	0.0241	1.46	0.0172919
GO:0043065	positive regulation of apoptotic process	0.0299	0.0198	1.51	0.0175103
GO:0055074	calcium ion homeostasis	0.0128	0.0066	1.95	0.0175978
GO:0045766	positive regulation of angiogenesis	0.0107	0.0051	2.11	0.0176149
GO:0018212	peptidyl-tyrosine modification	0.0075	0.003	2.51	0.0179758
GO:0034332	adherens junction organization	0.0075	0.003	2.51	0.0179758
GO:0061371	determination of heart left/right asymmetry	0.0075	0.003	2.51	0.0179758
GO:0050878	regulation of body fluid levels	0.0139	0.0073	1.89	0.0181442
GO:0061326	renal tubule development	0.0096	0.0044	2.2	0.0182687
GO:1903522	regulation of blood circulation	0.0096	0.0044	2.2	0.0182687
GO:0006468	protein phosphorylation	0.0288	0.019	1.52	0.0183438
GO:0034220	ion transmembrane transport	0.0213	0.013	1.64	0.0183816
GO:1902903	regulation of supramolecular fiber organization	0.0171	0.0097	1.75	0.0183967
GO:0006898	receptor-mediated endocytosis	0.0085	0.0037	2.32	0.0184876
GO:0060070	canonical Wnt signaling pathway	0.0085	0.0037	2.32	0.0184876
GO:0071229	cellular response to acid chemical	0.0085	0.0037	2.32	0.0184876
GO:0019216	regulation of lipid metabolic process	0.016	0.0089	1.79	0.0184919
GO:0051493	regulation of cytoskeleton organization	0.0235	0.0147	1.6	0.0185167
GO:0060562	epithelial tube morphogenesis	0.0299	0.0199	1.5	0.0186199
GO:0008037	cell recognition	0.0117	0.0059	2	0.0188723
GO:0007154	cell communication	0.1119	0.0924	1.21	0.0194195
GO:0048513	animal organ development	0.097	0.0788	1.23	0.019631
GO:0030154	cell differentiation	0.1119	0.0925	1.21	0.0199652
GO:0001656	metanephros development	0.0064	0.0024	2.68	0.0200246
GO:0002040	sprouting angiogenesis	0.0064	0.0024	2.68	0.0200246
GO:0030048	actin filament-based movement	0.0064	0.0024	2.68	0.0200246
GO:0048015	phosphatidylinositol-mediated signaling	0.0064	0.0024	2.68	0.0200246
GO:0060411	cardiac septum morphogenesis	0.0064	0.0024	2.68	0.0200246
GO:0072347	response to anesthetic	0.0064	0.0024	2.68	0.0200246
GO:2000379	positive regulation of reactive oxygen species metabolic process	0.0064	0.0024	2.68	0.0200246
GO:0009187	cyclic nucleotide metabolic process	0.0043	0.0012	3.58	0.0201279
GO:0019730	antimicrobial humoral response	0.0043	0.0012	3.58	0.0201279
GO:0030260	entry into host	0.0043	0.0012	3.58	0.0201279
GO:0030888	regulation of B cell proliferation	0.0043	0.0012	3.58	0.0201279
GO:0031952	regulation of protein autophosphorylation	0.0043	0.0012	3.58	0.0201279
GO:0044409	entry into host	0.0043	0.0012	3.58	0.0201279
GO:0045428	regulation of nitric oxide biosynthetic process	0.0043	0.0012	3.58	0.0201279
GO:0051806	entry into host	0.0043	0.0012	3.58	0.0201279
GO:0051828	entry into host	0.0043	0.0012	3.58	0.0201279
GO:0060100	positive regulation of phagocytosis, engulfment	0.0043	0.0012	3.58	0.0201279
GO:0072583	clathrin-dependent endocytosis	0.0043	0.0012	3.58	0.0201279
GO:0090342	regulation of cell aging	0.0043	0.0012	3.58	0.0201279
GO:0097553	calcium ion transmembrane import into cytosol	0.0043	0.0012	3.58	0.0201279
GO:1903779	regulation of cardiac conduction	0.0043	0.0012	3.58	0.0201279
GO:0006955	immune response	0.0394	0.028	1.41	0.020238
GO:0007166	cell surface receptor signaling pathway	0.0565	0.0428	1.32	0.0210585
GO:0003344	pericardium morphogenesis	0.0032	0.0007	4.6	0.0211657
GO:0003401	axis elongation	0.0032	0.0007	4.6	0.0211657
GO:0006182	cGMP biosynthetic process	0.0032	0.0007	4.6	0.0211657
GO:0007045	cell-substrate junction assembly	0.0032	0.0007	4.6	0.0211657
GO:0007386	compartment pattern specification	0.0032	0.0007	4.6	0.0211657
GO:0010803	regulation of tumor necrosis factor-mediated signaling pathway	0.0032	0.0007	4.6	0.0211657
GO:0030038	contractile actin filament bundle assembly	0.0032	0.0007	4.6	0.0211657
GO:0030049	muscle filament sliding	0.0032	0.0007	4.6	0.0211657
GO:0033275	actin-myosin filament sliding	0.0032	0.0007	4.6	0.0211657
GO:0035907	dorsal aorta development	0.0032	0.0007	4.6	0.0211657
GO:0036303	lymph vessel morphogenesis	0.0032	0.0007	4.6	0.0211657
GO:0038166	angiotensin-activated signaling pathway	0.0032	0.0007	4.6	0.0211657
GO:0043691	reverse cholesterol transport	0.0032	0.0007	4.6	0.0211657
GO:0048843	negative regulation of axon extension involved in axon guidance	0.0032	0.0007	4.6	0.0211657
GO:0060263	regulation of respiratory burst	0.0032	0.0007	4.6	0.0211657
GO:0060740	prostate gland epithelium morphogenesis	0.0032	0.0007	4.6	0.0211657
GO:0071371	cellular response to gonadotropin stimulus	0.0032	0.0007	4.6	0.0211657
GO:1904035	regulation of epithelial cell apoptotic process	0.0032	0.0007	4.6	0.0211657
GO:2001239	regulation of extrinsic apoptotic signaling pathway in absence of ligand	0.0032	0.0007	4.6	0.0211657
GO:0030279	negative regulation of ossification	0.0053	0.0018	2.98	0.0212459
GO:0032680	regulation of tumor necrosis factor production	0.0053	0.0018	2.98	0.0212459
GO:0032755	positive regulation of interleukin-6 production	0.0053	0.0018	2.98	0.0212459
GO:0043552	positive regulation of phosphatidylinositol 3-kinase activity	0.0053	0.0018	2.98	0.0212459
GO:0046785	microtubule polymerization	0.0053	0.0018	2.98	0.0212459
GO:0051701	interaction with host	0.0053	0.0018	2.98	0.0212459
GO:0060026	convergent extension	0.0053	0.0018	2.98	0.0212459
GO:0070252	actin-mediated cell contraction	0.0053	0.0018	2.98	0.0212459
GO:1901888	regulation of cell junction assembly	0.0053	0.0018	2.98	0.0212459
GO:0006935	chemotaxis	0.0267	0.0175	1.53	0.0214225
GO:0051674	localization of cell	0.0341	0.0236	1.44	0.0214855
GO:0071310	cellular response to organic substance	0.0544	0.041	1.33	0.0217341
GO:1903362	regulation of cellular protein catabolic process	0.0128	0.0068	1.89	0.0219473
GO:0010038	response to metal ion	0.0139	0.0075	1.84	0.0223028
GO:0019932	second-messenger-mediated signaling	0.0107	0.0053	2.03	0.02272
GO:0032103	positive regulation of response to external stimulus	0.0107	0.0053	2.03	0.02272
GO:0002009	morphogenesis of an epithelium	0.0373	0.0265	1.41	0.0237381
GO:0009266	response to temperature stimulus	0.0117	0.0061	1.94	0.0238001
GO:0090090	negative regulation of canonical Wnt signaling pathway	0.0117	0.0061	1.94	0.0238001
GO:0090263	positive regulation of canonical Wnt signaling pathway	0.0117	0.0061	1.94	0.0238001
GO:0051336	regulation of hydrolase activity	0.0362	0.0256	1.42	0.0238309
GO:0032092	positive regulation of protein binding	0.0096	0.0046	2.1	0.0240356
GO:0071260	cellular response to mechanical stimulus	0.0064	0.0025	2.58	0.0243315
GO:0071300	cellular response to retinoic acid	0.0064	0.0025	2.58	0.0243315
GO:0001542	ovulation from ovarian follicle	0.0021	0.0003	7.16	0.0243834
GO:0007451	dorsal/ventral lineage restriction, imaginal disc	0.0021	0.0003	7.16	0.0243834
GO:0007502	digestive tract mesoderm development	0.0021	0.0003	7.16	0.0243834
GO:0007597	blood coagulation, intrinsic pathway	0.0021	0.0003	7.16	0.0243834
GO:0008050	female courtship behavior	0.0021	0.0003	7.16	0.0243834
GO:0008228	opsonization	0.0021	0.0003	7.16	0.0243834
GO:0010159	specification of animal organ position	0.0021	0.0003	7.16	0.0243834
GO:0010642	negative regulation of platelet-derived growth factor receptor signaling pathway	0.0021	0.0003	7.16	0.0243834
GO:0010753	positive regulation of cGMP-mediated signaling	0.0021	0.0003	7.16	0.0243834
GO:0015804	neutral amino acid transport	0.0021	0.0003	7.16	0.0243834
GO:0021891	olfactory bulb interneuron development	0.0021	0.0003	7.16	0.0243834
GO:0021943	formation of radial glial scaffolds	0.0021	0.0003	7.16	0.0243834
GO:0034137	positive regulation of toll-like receptor 2 signaling pathway	0.0021	0.0003	7.16	0.0243834
GO:0035581	sequestering of extracellular ligand from receptor	0.0021	0.0003	7.16	0.0243834
GO:0035587	purinergic nucleotide receptor signaling pathway	0.0021	0.0003	7.16	0.0243834
GO:0035634	response to stilbenoid	0.0021	0.0003	7.16	0.0243834
GO:0038091	positive regulation of cell proliferation by VEGF-activated platelet derived growth factor receptor signaling pathway	0.0021	0.0003	7.16	0.0243834
GO:0042480	negative regulation of eye photoreceptor cell development	0.0021	0.0003	7.16	0.0243834
GO:0042660	positive regulation of cell fate specification	0.0021	0.0003	7.16	0.0243834
GO:0043249	erythrocyte maturation	0.0021	0.0003	7.16	0.0243834
GO:0045410	positive regulation of interleukin-6 biosynthetic process	0.0021	0.0003	7.16	0.0243834
GO:0045629	negative regulation of T-helper 2 cell differentiation	0.0021	0.0003	7.16	0.0243834
GO:0046852	positive regulation of bone remodeling	0.0021	0.0003	7.16	0.0243834
GO:0048384	retinoic acid receptor signaling pathway	0.0021	0.0003	7.16	0.0243834
GO:0050951	sensory perception of temperature stimulus	0.0021	0.0003	7.16	0.0243834
GO:0050961	detection of temperature stimulus involved in sensory perception	0.0021	0.0003	7.16	0.0243834
GO:0051351	positive regulation of ligase activity	0.0021	0.0003	7.16	0.0243834
GO:0051414	response to cortisol	0.0021	0.0003	7.16	0.0243834
GO:0060019	radial glial cell differentiation	0.0021	0.0003	7.16	0.0243834
GO:0060315	negative regulation of ryanodine-sensitive calcium-release channel activity	0.0021	0.0003	7.16	0.0243834
GO:0060396	growth hormone receptor signaling pathway	0.0021	0.0003	7.16	0.0243834
GO:0060544	regulation of necroptotic process	0.0021	0.0003	7.16	0.0243834
GO:0060547	negative regulation of necrotic cell death	0.0021	0.0003	7.16	0.0243834
GO:0060572	morphogenesis of an epithelial bud	0.0021	0.0003	7.16	0.0243834
GO:0060763	mammary duct terminal end bud growth	0.0021	0.0003	7.16	0.0243834
GO:0061364	apoptotic process involved in luteolysis	0.0021	0.0003	7.16	0.0243834
GO:0061476	response to anticoagulant	0.0021	0.0003	7.16	0.0243834
GO:0070294	renal sodium ion absorption	0.0021	0.0003	7.16	0.0243834
GO:0070305	response to cGMP	0.0021	0.0003	7.16	0.0243834
GO:0071073	positive regulation of phospholipid biosynthetic process	0.0021	0.0003	7.16	0.0243834
GO:0071244	cellular response to carbon dioxide	0.0021	0.0003	7.16	0.0243834
GO:0071321	cellular response to cGMP	0.0021	0.0003	7.16	0.0243834
GO:0071504	cellular response to heparin	0.0021	0.0003	7.16	0.0243834
GO:0086103	G protein-coupled receptor signaling pathway involved in heart process	0.0021	0.0003	7.16	0.0243834
GO:1900020	positive regulation of protein kinase C activity	0.0021	0.0003	7.16	0.0243834
GO:1901166	neural crest cell migration involved in autonomic nervous system development	0.0021	0.0003	7.16	0.0243834
GO:1901201	regulation of extracellular matrix assembly	0.0021	0.0003	7.16	0.0243834
GO:1901844	regulation of cell communication by electrical coupling involved in cardiac conduction	0.0021	0.0003	7.16	0.0243834
GO:1902623	negative regulation of neutrophil migration	0.0021	0.0003	7.16	0.0243834
GO:1903054	negative regulation of extracellular matrix organization	0.0021	0.0003	7.16	0.0243834
GO:1903131	mononuclear cell differentiation	0.0021	0.0003	7.16	0.0243834
GO:1904350	regulation of protein catabolic process in the vacuole	0.0021	0.0003	7.16	0.0243834
GO:1904352	positive regulation of protein catabolic process in the vacuole	0.0021	0.0003	7.16	0.0243834
GO:1904996	positive regulation of leukocyte adhesion to vascular endothelial cell	0.0021	0.0003	7.16	0.0243834
GO:1905206	positive regulation of hydrogen peroxide-induced cell death	0.0021	0.0003	7.16	0.0243834
GO:1905489	regulation of sensory neuron axon guidance	0.0021	0.0003	7.16	0.0243834
GO:1990834	response to odorant	0.0021	0.0003	7.16	0.0243834
GO:2000274	regulation of epithelial cell migration, open tracheal system	0.0021	0.0003	7.16	0.0243834
GO:2000382	positive regulation of mesoderm development	0.0021	0.0003	7.16	0.0243834
GO:2000484	positive regulation of interleukin-8 secretion	0.0021	0.0003	7.16	0.0243834
GO:2001040	positive regulation of cellular response to drug	0.0021	0.0003	7.16	0.0243834
GO:2001046	positive regulation of integrin-mediated signaling pathway	0.0021	0.0003	7.16	0.0243834
GO:0070482	response to oxygen levels	0.0149	0.0084	1.77	0.0245839
GO:1901653	cellular response to peptide	0.0139	0.0076	1.81	0.02463
GO:0022612	gland morphogenesis	0.0085	0.0039	2.2	0.0249901
GO:0007411	axon guidance	0.0245	0.016	1.53	0.0250212
GO:0001837	epithelial to mesenchymal transition	0.0075	0.0032	2.35	0.0252683
GO:0010595	positive regulation of endothelial cell migration	0.0075	0.0032	2.35	0.0252683
GO:0007160	cell-matrix adhesion	0.0107	0.0054	1.99	0.0256393
GO:0010769	regulation of cell morphogenesis involved in differentiation	0.016	0.0093	1.71	0.0265508
GO:0060485	mesenchyme development	0.0117	0.0062	1.91	0.0265879
GO:0043112	receptor metabolic process	0.0053	0.0019	2.83	0.026681
GO:0051057	positive regulation of small GTPase mediated signal transduction	0.0053	0.0019	2.83	0.026681
GO:0055059	asymmetric neuroblast division	0.0053	0.0019	2.83	0.026681
GO:1903845	negative regulation of cellular response to transforming growth factor beta stimulus	0.0053	0.0019	2.83	0.026681
GO:0031076	embryonic camera-type eye development	0.0043	0.0013	3.3	0.0269757
GO:0032330	regulation of chondrocyte differentiation	0.0043	0.0013	3.3	0.0269757
GO:0043534	blood vessel endothelial cell migration	0.0043	0.0013	3.3	0.0269757
GO:0060191	regulation of lipase activity	0.0043	0.0013	3.3	0.0269757
GO:0060401	cytosolic calcium ion transport	0.0043	0.0013	3.3	0.0269757
GO:0071398	cellular response to fatty acid	0.0043	0.0013	3.3	0.0269757
GO:1901031	regulation of response to reactive oxygen species	0.0043	0.0013	3.3	0.0269757
GO:1901532	regulation of hematopoietic progenitor cell differentiation	0.0043	0.0013	3.3	0.0269757
GO:1903428	positive regulation of reactive oxygen species biosynthetic process	0.0043	0.0013	3.3	0.0269757
GO:2000772	regulation of cellular senescence	0.0043	0.0013	3.3	0.0269757
GO:0010959	regulation of metal ion transport	0.0128	0.0069	1.84	0.0270443
GO:0070838	divalent metal ion transport	0.0096	0.0047	2.06	0.0273586
GO:0072511	divalent inorganic cation transport	0.0096	0.0047	2.06	0.0273586
GO:0007389	pattern specification process	0.0309	0.0214	1.44	0.0280859
GO:0002684	positive regulation of immune system process	0.0213	0.0136	1.57	0.0285011
GO:0061351	neural precursor cell proliferation	0.0085	0.004	2.15	0.0287763
GO:0006694	steroid biosynthetic process	0.0064	0.0026	2.48	0.0292157
GO:0007431	salivary gland development	0.0064	0.0026	2.48	0.0292157
GO:0008347	glial cell migration	0.0064	0.0026	2.48	0.0292157
GO:0014032	neural crest cell development	0.0064	0.0026	2.48	0.0292157
GO:0016203	muscle attachment	0.0064	0.0026	2.48	0.0292157
GO:0043069	negative regulation of programmed cell death	0.0277	0.0189	1.47	0.0293843
GO:0001667	ameboidal-type cell migration	0.0149	0.0086	1.73	0.0294665
GO:0010594	regulation of endothelial cell migration	0.0075	0.0033	2.28	0.0295794
GO:0072503	cellular divalent inorganic cation homeostasis	0.0117	0.0063	1.87	0.0296041
GO:0044092	negative regulation of molecular function	0.032	0.0224	1.43	0.0296266
GO:0044057	regulation of system process	0.0203	0.0128	1.58	0.0296827
GO:0032989	cellular component morphogenesis	0.0437	0.0325	1.35	0.0297012
GO:0045892	negative regulation of transcription, DNA-templated	0.0458	0.0344	1.33	0.0301507
GO:0048762	mesenchymal cell differentiation	0.0096	0.0048	2.01	0.0309921
GO:0001932	regulation of protein phosphorylation	0.0384	0.028	1.37	0.031491
GO:0002063	chondrocyte development	0.0032	0.0008	4.03	0.0315541
GO:0006171	cAMP biosynthetic process	0.0032	0.0008	4.03	0.0315541
GO:0006956	complement activation	0.0032	0.0008	4.03	0.0315541
GO:0007159	leukocyte cell-cell adhesion	0.0032	0.0008	4.03	0.0315541
GO:0008258	head involution	0.0032	0.0008	4.03	0.0315541
GO:0014741	negative regulation of muscle hypertrophy	0.0032	0.0008	4.03	0.0315541
GO:0035306	positive regulation of dephosphorylation	0.0032	0.0008	4.03	0.0315541
GO:0046058	cAMP metabolic process	0.0032	0.0008	4.03	0.0315541
GO:0048841	regulation of axon extension involved in axon guidance	0.0032	0.0008	4.03	0.0315541
GO:0048867	stem cell fate determination	0.0032	0.0008	4.03	0.0315541
GO:0051895	negative regulation of focal adhesion assembly	0.0032	0.0008	4.03	0.0315541
GO:0071404	cellular response to low-density lipoprotein particle stimulus	0.0032	0.0008	4.03	0.0315541
GO:1903846	positive regulation of cellular response to transforming growth factor beta stimulus	0.0032	0.0008	4.03	0.0315541
GO:1903861	positive regulation of dendrite extension	0.0032	0.0008	4.03	0.0315541
GO:1904407	positive regulation of nitric oxide metabolic process	0.0032	0.0008	4.03	0.0315541
GO:1904646	cellular response to amyloid-beta	0.0032	0.0008	4.03	0.0315541
GO:2000778	positive regulation of interleukin-6 secretion	0.0032	0.0008	4.03	0.0315541
GO:0048608	reproductive structure development	0.0181	0.0112	1.62	0.0320037
GO:0002687	positive regulation of leukocyte migration	0.0053	0.002	2.68	0.0329264
GO:1901617	organic hydroxy compound biosynthetic process	0.0053	0.002	2.68	0.0329264
GO:2001244	positive regulation of intrinsic apoptotic signaling pathway	0.0053	0.002	2.68	0.0329264
GO:0030512	negative regulation of transforming growth factor beta receptor signaling pathway	0.0085	0.0041	2.1	0.0329401
GO:0046620	regulation of organ growth	0.0085	0.0041	2.1	0.0329401
GO:0009314	response to radiation	0.0171	0.0104	1.64	0.0331029
GO:0009952	anterior/posterior pattern specification	0.0192	0.0121	1.58	0.0331746
GO:0006873	cellular ion homeostasis	0.016	0.0096	1.66	0.0341232
GO:0061061	muscle structure development	0.0245	0.0165	1.49	0.0342466
GO:0007188	adenylate cyclase-modulating G protein-coupled receptor signaling pathway	0.0075	0.0034	2.21	0.0343598
GO:0017015	regulation of transforming growth factor beta receptor signaling pathway	0.0075	0.0034	2.21	0.0343598
GO:0051017	actin filament bundle assembly	0.0064	0.0027	2.39	0.0347018
GO:0001937	negative regulation of endothelial cell proliferation	0.0043	0.0014	3.07	0.0350512
GO:0010522	regulation of calcium ion transport into cytosol	0.0043	0.0014	3.07	0.0350512
GO:0040015	negative regulation of multicellular organism growth	0.0043	0.0014	3.07	0.0350512
GO:0045843	negative regulation of striated muscle tissue development	0.0043	0.0014	3.07	0.0350512
GO:0048741	skeletal muscle fiber development	0.0043	0.0014	3.07	0.0350512
GO:0048854	brain morphogenesis	0.0043	0.0014	3.07	0.0350512
GO:0051647	nucleus localization	0.0043	0.0014	3.07	0.0350512
GO:0061180	mammary gland epithelium development	0.0043	0.0014	3.07	0.0350512
GO:0061515	myeloid cell development	0.0043	0.0014	3.07	0.0350512
GO:1901863	positive regulation of muscle tissue development	0.0043	0.0014	3.07	0.0350512
GO:1903727	positive regulation of phospholipid metabolic process	0.0043	0.0014	3.07	0.0350512
GO:0045137	development of primary sexual characteristics	0.0128	0.0072	1.77	0.0362276
GO:0043066	negative regulation of apoptotic process	0.0362	0.0265	1.37	0.0369456
GO:0098655	cation transmembrane transport	0.016	0.0097	1.64	0.0369653
GO:0010941	regulation of cell death	0.048	0.0367	1.31	0.0372386
GO:0010563	negative regulation of phosphorus metabolic process	0.0213	0.014	1.52	0.0372759
GO:0045936	negative regulation of phosphate metabolic process	0.0213	0.014	1.52	0.0372759
GO:0048589	developmental growth	0.0213	0.014	1.52	0.0372759
GO:0009615	response to virus	0.0085	0.0042	2.05	0.0374957
GO:0060560	developmental growth involved in morphogenesis	0.0085	0.0042	2.05	0.0374957
GO:0061008	hepaticobiliary system development	0.0085	0.0042	2.05	0.0374957
GO:0097485	neuron projection guidance	0.0192	0.0123	1.56	0.0381942
GO:0007517	muscle organ development	0.0171	0.0106	1.61	0.0385624
GO:0048856	anatomical structure development	0.1503	0.1311	1.15	0.0388304
GO:0055085	transmembrane transport	0.0267	0.0185	1.44	0.0388633
GO:0007616	long-term memory	0.0075	0.0035	2.15	0.0396263
GO:0022407	regulation of cell-cell adhesion	0.0128	0.0073	1.74	0.0397277
GO:0061458	reproductive system development	0.0181	0.0115	1.57	0.0398612
GO:0007044	cell-substrate junction assembly	0.0053	0.0021	2.56	0.0400086
GO:0007442	hindgut morphogenesis	0.0053	0.0021	2.56	0.0400086
GO:0014823	response to activity	0.0053	0.0021	2.56	0.0400086
GO:0021795	cerebral cortex cell migration	0.0053	0.0021	2.56	0.0400086
GO:0036445	neuronal stem cell division	0.0053	0.0021	2.56	0.0400086
GO:0050848	regulation of calcium-mediated signaling	0.0053	0.0021	2.56	0.0400086
GO:0051153	regulation of striated muscle cell differentiation	0.0053	0.0021	2.56	0.0400086
GO:0055057	neuroblast division	0.0053	0.0021	2.56	0.0400086
GO:0061525	hindgut development	0.0053	0.0021	2.56	0.0400086
GO:2000179	positive regulation of neural precursor cell proliferation	0.0053	0.0021	2.56	0.0400086
GO:0060538	skeletal muscle organ development	0.0107	0.0058	1.85	0.0400116
GO:0006813	potassium ion transport	0.0064	0.0028	2.3	0.0408101
GO:0006959	humoral immune response	0.0064	0.0028	2.3	0.0408101
GO:0030183	B cell differentiation	0.0064	0.0028	2.3	0.0408101
GO:0045747	positive regulation of Notch signaling pathway	0.0064	0.0028	2.3	0.0408101
GO:1903707	negative regulation of hemopoiesis	0.0064	0.0028	2.3	0.0408101
GO:0006897	endocytosis	0.0192	0.0124	1.55	0.040902
GO:0003002	regionalization	0.0256	0.0177	1.45	0.0410228
GO:0030003	cellular cation homeostasis	0.0149	0.009	1.65	0.041299
GO:0000122	negative regulation of transcription by RNA polymerase II	0.0437	0.0333	1.31	0.0415137
GO:0098771	inorganic ion homeostasis	0.0171	0.0107	1.59	0.0415234
GO:1901652	response to peptide	0.0171	0.0107	1.59	0.0415234
GO:0006812	cation transport	0.0203	0.0133	1.52	0.0417196
GO:0050776	regulation of immune response	0.0203	0.0133	1.52	0.0417196
GO:0006928	movement of cell or subcellular component	0.0501	0.0389	1.29	0.0417919
GO:0051716	cellular response to stimulus	0.1215	0.1043	1.16	0.0419022
GO:0043087	regulation of GTPase activity	0.0213	0.0142	1.5	0.0423439
GO:0080134	regulation of response to stress	0.0362	0.0268	1.35	0.0423575
GO:0050790	regulation of catalytic activity	0.0586	0.0466	1.26	0.0423594
GO:0030833	regulation of actin filament polymerization	0.0096	0.0051	1.89	0.0438716
GO:0032271	regulation of protein polymerization	0.0096	0.0051	1.89	0.0438716
GO:2001234	negative regulation of apoptotic signaling pathway	0.0096	0.0051	1.89	0.0438716
GO:0010898	positive regulation of triglyceride catabolic process	0.0032	0.0009	3.58	0.0441185
GO:0014017	neuroblast fate commitment	0.0032	0.0009	3.58	0.0441185
GO:0032495	response to muramyl dipeptide	0.0032	0.0009	3.58	0.0441185
GO:0032722	positive regulation of chemokine production	0.0032	0.0009	3.58	0.0441185
GO:0033146	regulation of intracellular estrogen receptor signaling pathway	0.0032	0.0009	3.58	0.0441185
GO:0034616	response to laminar fluid shear stress	0.0032	0.0009	3.58	0.0441185
GO:0036099	female germ-line stem cell population maintenance	0.0032	0.0009	3.58	0.0441185
GO:0042304	regulation of fatty acid biosynthetic process	0.0032	0.0009	3.58	0.0441185
GO:0045745	positive regulation of G protein-coupled receptor signaling pathway	0.0032	0.0009	3.58	0.0441185
GO:0048048	embryonic eye morphogenesis	0.0032	0.0009	3.58	0.0441185
GO:0048268	clathrin coat assembly	0.0032	0.0009	3.58	0.0441185
GO:0060216	definitive hemopoiesis	0.0032	0.0009	3.58	0.0441185
GO:0060421	positive regulation of heart growth	0.0032	0.0009	3.58	0.0441185
GO:1903671	negative regulation of sprouting angiogenesis	0.0032	0.0009	3.58	0.0441185
GO:1904385	cellular response to angiotensin	0.0032	0.0009	3.58	0.0441185
GO:2000353	positive regulation of endothelial cell apoptotic process	0.0032	0.0009	3.58	0.0441185
GO:2000380	regulation of mesoderm development	0.0032	0.0009	3.58	0.0441185
GO:0007632	visual behavior	0.0043	0.0015	2.86	0.0443747
GO:0010043	response to zinc ion	0.0043	0.0015	2.86	0.0443747
GO:0018149	peptide cross-linking	0.0043	0.0015	2.86	0.0443747
GO:0030166	proteoglycan biosynthetic process	0.0043	0.0015	2.86	0.0443747
GO:0045646	regulation of erythrocyte differentiation	0.0043	0.0015	2.86	0.0443747
GO:0045844	positive regulation of striated muscle tissue development	0.0043	0.0015	2.86	0.0443747
GO:0048635	negative regulation of muscle organ development	0.0043	0.0015	2.86	0.0443747
GO:1901862	negative regulation of muscle tissue development	0.0043	0.0015	2.86	0.0443747
GO:1904029	regulation of cyclin-dependent protein kinase activity	0.0043	0.0015	2.86	0.0443747
GO:0006979	response to oxidative stress	0.0171	0.0108	1.58	0.0446437
GO:0048565	digestive tract development	0.0149	0.0091	1.63	0.0447185
GO:0031175	neuron projection development	0.0384	0.0288	1.33	0.0449648
GO:0006937	regulation of muscle contraction	0.0075	0.0036	2.09	0.0453928
GO:0002070	epithelial cell maturation	0.0021	0.0004	5.37	0.0457696
GO:0002281	macrophage activation involved in immune response	0.0021	0.0004	5.37	0.0457696
GO:0002407	dendritic cell chemotaxis	0.0021	0.0004	5.37	0.0457696
GO:0002828	regulation of type 2 immune response	0.0021	0.0004	5.37	0.0457696
GO:0003096	renal sodium ion transport	0.0021	0.0004	5.37	0.0457696
GO:0003254	regulation of membrane depolarization	0.0021	0.0004	5.37	0.0457696
GO:0003256	regulation of transcription from RNA polymerase II promoter involved in myocardial precursor cell differentiation	0.0021	0.0004	5.37	0.0457696
GO:0003273	cell migration involved in endocardial cushion formation	0.0021	0.0004	5.37	0.0457696
GO:0006198	cAMP catabolic process	0.0021	0.0004	5.37	0.0457696
GO:0006556	S-adenosylmethionine biosynthetic process	0.0021	0.0004	5.37	0.0457696
GO:0007168	receptor guanylyl cyclase signaling pathway	0.0021	0.0004	5.37	0.0457696
GO:0007521	muscle cell fate determination	0.0021	0.0004	5.37	0.0457696
GO:0010107	potassium ion import across plasma membrane	0.0021	0.0004	5.37	0.0457696
GO:0010513	positive regulation of phosphatidylinositol biosynthetic process	0.0021	0.0004	5.37	0.0457696
GO:0010739	positive regulation of protein kinase A signaling	0.0021	0.0004	5.37	0.0457696
GO:0010754	negative regulation of cGMP-mediated signaling	0.0021	0.0004	5.37	0.0457696
GO:0010875	positive regulation of cholesterol efflux	0.0021	0.0004	5.37	0.0457696
GO:0010922	positive regulation of phosphatase activity	0.0021	0.0004	5.37	0.0457696
GO:0017001	antibiotic catabolic process	0.0021	0.0004	5.37	0.0457696
GO:0019627	urea metabolic process	0.0021	0.0004	5.37	0.0457696
GO:0021612	facial nerve structural organization	0.0021	0.0004	5.37	0.0457696
GO:0022028	tangential migration from the subventricular zone to the olfactory bulb	0.0021	0.0004	5.37	0.0457696
GO:0030002	cellular anion homeostasis	0.0021	0.0004	5.37	0.0457696
GO:0030224	monocyte differentiation	0.0021	0.0004	5.37	0.0457696
GO:0030320	cellular monovalent inorganic anion homeostasis	0.0021	0.0004	5.37	0.0457696
GO:0030536	larval feeding behavior	0.0021	0.0004	5.37	0.0457696
GO:0032836	glomerular basement membrane development	0.0021	0.0004	5.37	0.0457696
GO:0032930	positive regulation of superoxide anion generation	0.0021	0.0004	5.37	0.0457696
GO:0033700	phospholipid efflux	0.0021	0.0004	5.37	0.0457696
GO:0034105	positive regulation of tissue remodeling	0.0021	0.0004	5.37	0.0457696
GO:0034123	positive regulation of toll-like receptor signaling pathway	0.0021	0.0004	5.37	0.0457696
GO:0034141	positive regulation of toll-like receptor 3 signaling pathway	0.0021	0.0004	5.37	0.0457696
GO:0034380	high-density lipoprotein particle assembly	0.0021	0.0004	5.37	0.0457696
GO:0034695	response to prostaglandin E	0.0021	0.0004	5.37	0.0457696
GO:0035385	Roundabout signaling pathway	0.0021	0.0004	5.37	0.0457696
GO:0036035	osteoclast development	0.0021	0.0004	5.37	0.0457696
GO:0042311	vasodilation	0.0021	0.0004	5.37	0.0457696
GO:0042534	regulation of tumor necrosis factor biosynthetic process	0.0021	0.0004	5.37	0.0457696
GO:0043051	regulation of pharyngeal pumping	0.0021	0.0004	5.37	0.0457696
GO:0048263	determination of dorsal identity	0.0021	0.0004	5.37	0.0457696
GO:0050702	interleukin-1 beta secretion	0.0021	0.0004	5.37	0.0457696
GO:0055003	cardiac myofibril assembly	0.0021	0.0004	5.37	0.0457696
GO:0055064	chloride ion homeostasis	0.0021	0.0004	5.37	0.0457696
GO:0060028	convergent extension involved in axis elongation	0.0021	0.0004	5.37	0.0457696
GO:0060161	positive regulation of dopamine receptor signaling pathway	0.0021	0.0004	5.37	0.0457696
GO:0060289	compartment boundary maintenance	0.0021	0.0004	5.37	0.0457696
GO:0060444	branching involved in mammary gland duct morphogenesis	0.0021	0.0004	5.37	0.0457696
GO:0060449	bud elongation involved in lung branching	0.0021	0.0004	5.37	0.0457696
GO:0060509	type I pneumocyte differentiation	0.0021	0.0004	5.37	0.0457696
GO:0060539	diaphragm development	0.0021	0.0004	5.37	0.0457696
GO:0061050	regulation of cell growth involved in cardiac muscle cell development	0.0021	0.0004	5.37	0.0457696
GO:0061314	Notch signaling involved in heart development	0.0021	0.0004	5.37	0.0457696
GO:0061549	sympathetic ganglion development	0.0021	0.0004	5.37	0.0457696
GO:0070100	negative regulation of chemokine-mediated signaling pathway	0.0021	0.0004	5.37	0.0457696
GO:0070836	caveola assembly	0.0021	0.0004	5.37	0.0457696
GO:0071499	cellular response to laminar fluid shear stress	0.0021	0.0004	5.37	0.0457696
GO:0071941	nitrogen cycle metabolic process	0.0021	0.0004	5.37	0.0457696
GO:0085029	extracellular matrix assembly	0.0021	0.0004	5.37	0.0457696
GO:0086001	cardiac muscle cell action potential	0.0021	0.0004	5.37	0.0457696
GO:0086003	cardiac muscle cell contraction	0.0021	0.0004	5.37	0.0457696
GO:0090009	primitive streak formation	0.0021	0.0004	5.37	0.0457696
GO:0090259	regulation of retinal ganglion cell axon guidance	0.0021	0.0004	5.37	0.0457696
GO:0097091	synaptic vesicle clustering	0.0021	0.0004	5.37	0.0457696
GO:0098703	calcium ion import across plasma membrane	0.0021	0.0004	5.37	0.0457696
GO:0098909	regulation of cardiac muscle cell action potential involved in regulation of contraction	0.0021	0.0004	5.37	0.0457696
GO:0150077	regulation of neuroinflammatory response	0.0021	0.0004	5.37	0.0457696
GO:1900747	negative regulation of vascular endothelial growth factor signaling pathway	0.0021	0.0004	5.37	0.0457696
GO:1901033	positive regulation of response to reactive oxygen species	0.0021	0.0004	5.37	0.0457696
GO:1901077	regulation of relaxation of muscle	0.0021	0.0004	5.37	0.0457696
GO:1901298	regulation of hydrogen peroxide-mediated programmed cell death	0.0021	0.0004	5.37	0.0457696
GO:1902231	positive regulation of intrinsic apoptotic signaling pathway in response to DNA damage	0.0021	0.0004	5.37	0.0457696
GO:1902656	calcium ion import into cytosol	0.0021	0.0004	5.37	0.0457696
GO:1903044	protein localization to membrane raft	0.0021	0.0004	5.37	0.0457696
GO:1903069	regulation of ER-associated ubiquitin-dependent protein catabolic process	0.0021	0.0004	5.37	0.0457696
GO:1904026	regulation of collagen fibril organization	0.0021	0.0004	5.37	0.0457696
GO:1904886	beta-catenin destruction complex disassembly	0.0021	0.0004	5.37	0.0457696
GO:1905456	regulation of lymphoid progenitor cell differentiation	0.0021	0.0004	5.37	0.0457696
GO:1905939	regulation of gonad development	0.0021	0.0004	5.37	0.0457696
GO:1905941	positive regulation of gonad development	0.0021	0.0004	5.37	0.0457696
GO:2000136	regulation of cell proliferation involved in heart morphogenesis	0.0021	0.0004	5.37	0.0457696
GO:2000194	regulation of female gonad development	0.0021	0.0004	5.37	0.0457696
GO:2000291	regulation of myoblast proliferation	0.0021	0.0004	5.37	0.0457696
GO:2000351	regulation of endothelial cell apoptotic process	0.0021	0.0004	5.37	0.0457696
GO:2000392	regulation of lamellipodium morphogenesis	0.0021	0.0004	5.37	0.0457696
GO:2000394	positive regulation of lamellipodium morphogenesis	0.0021	0.0004	5.37	0.0457696
GO:2000973	regulation of pro-B cell differentiation	0.0021	0.0004	5.37	0.0457696
GO:0048749	compound eye development	0.0139	0.0083	1.66	0.0461652
GO:0000904	cell morphogenesis involved in differentiation	0.032	0.0233	1.37	0.0464429
GO:0042493	response to drug	0.0309	0.0224	1.38	0.0469007
GO:0006875	cellular metal ion homeostasis	0.0128	0.0075	1.7	0.0474247
GO:0035272	exocrine system development	0.0064	0.0029	2.22	0.0475562
GO:0090100	positive regulation of transmembrane receptor protein serine/threonine kinase signaling pathway	0.0064	0.0029	2.22	0.0475562
GO:0051094	positive regulation of developmental process	0.0426	0.0327	1.31	0.0476066
GO:0048729	tissue morphogenesis	0.0373	0.028	1.33	0.0476342
GO:0019220	regulation of phosphate metabolic process	0.0448	0.0346	1.3	0.0477212
GO:0071407	cellular response to organic cyclic compound	0.0171	0.0109	1.56	0.0479272
GO:0001755	neural crest cell migration	0.0053	0.0022	2.44	0.0479452
GO:0043627	response to estrogen	0.0053	0.0022	2.44	0.0479452
GO:0045446	endothelial cell differentiation	0.0053	0.0022	2.44	0.0479452
GO:0048771	tissue remodeling	0.0053	0.0022	2.44	0.0479452
GO:0062012	regulation of small molecule metabolic process	0.0117	0.0068	1.74	0.0483982
GO:0110053	regulation of actin filament organization	0.0117	0.0068	1.74	0.0483982
GO:0048869	cellular developmental process	0.1066	0.091	1.17	0.0486104
GO:0001889	liver development	0.0096	0.0052	1.86	0.0488577
GO:0050730	regulation of peptidyl-tyrosine phosphorylation	0.0096	0.0052	1.86	0.0488577
GO:0007162	negative regulation of cell adhesion	0.0107	0.006	1.79	0.0489446
GO:0007623	circadian rhythm	0.0107	0.006	1.79	0.0489446
GO:0030178	negative regulation of Wnt signaling pathway	0.0107	0.006	1.79	0.0489446
GO:0070372	regulation of ERK1 and ERK2 cascade	0.0107	0.006	1.79	0.0489446
GO:0051174	regulation of phosphorus metabolic process	0.0448	0.0347	1.29	0.0495775
GO:0050769	positive regulation of neurogenesis	0.0192	0.0127	1.51	0.0498559

## Sheet: PE vs. EA
List of GO terms significantly enriched
Biological Processes								Cellular Components								Molecular Functions
ID	Description	GeneRatio	BgRatio	enrich_factor	pvalue			ID	Description	GeneRatio	BgRatio	enrich_factor	pvalue			ID	Description	GeneRatio	BgRatio	enrich_factor	pvalue
GO:0002902	regulation of B cell apoptotic process	0.0079	0.0008	9.95	4.41e-06			GO:0009986	cell surface	0.0373	0.018	2.07	8.2033e-05			GO:0003735	structural constituent of ribosome	0.0244	0.0107	2.28	0.000288834108304623
GO:0006898	receptor-mediated endocytosis	0.0132	0.0037	3.59	0.000297864			GO:0005886	plasma membrane	0.1735	0.1298	1.34	0.000105753			GO:0035250	UDP-galactosyltransferase activity	0.0047	0.0006	7.77	0.00084909
GO:0048741	skeletal muscle fiber development	0.0079	0.0014	5.69	0.000318615			GO:0005615	extracellular space	0.0639	0.0383	1.67	0.000149137			GO:0005261	cation channel activity	0.0128	0.0044	2.88	0.00118055
GO:0007596	blood coagulation	0.0171	0.0059	2.92	0.000358339			GO:0062023	collagen-containing extracellular matrix	0.0157	0.0056	2.81	0.000550509			GO:0008378	galactosyltransferase activity	0.0047	0.0007	6.8	0.00159946
GO:0042118	endothelial cell activation	0.0053	0.0006	8.85	0.000424375			GO:0071944	cell periphery	0.1012	0.0737	1.37	0.00153541			GO:0005216	ion channel activity	0.0151	0.0062	2.46	0.00205265
GO:0072378	blood coagulation, fibrin clot formation	0.0053	0.0006	8.85	0.000424375			GO:0005840	ribosome	0.0181	0.008	2.27	0.00217801			GO:0004879	nuclear receptor activity	0.0081	0.0022	3.66	0.00216235
GO:0090026	positive regulation of monocyte chemotaxis	0.0053	0.0006	8.85	0.000424375			GO:0016020	membrane	0.1578	0.1262	1.25	0.00315991			GO:0005509	calcium ion binding	0.0605	0.0411	1.47	0.00310975
GO:1905206	positive regulation of hydrogen peroxide-induced cell death	0.004	0.0003	13.27	0.000426372			GO:0005720	nuclear heterochromatin	0.006	0.0013	4.54	0.00340116			GO:0019955	cytokine binding	0.0093	0.003	3.11	0.00326945
GO:2001040	positive regulation of cellular response to drug	0.004	0.0003	13.27	0.000426372			GO:0030667	secretory granule membrane	0.0108	0.0038	2.85	0.00346343			GO:0043426	MRF binding	0.0035	0.0004	8.16	0.00354145
GO:0060047	heart contraction	0.0092	0.002	4.64	0.000435494			GO:0005604	basement membrane	0.0108	0.004	2.72	0.00477148			GO:0038024	cargo receptor activity	0.0047	0.0009	5.44	0.00425884
GO:0098659	inorganic cation import across plasma membrane	0.0066	0.001	6.64	0.000438849			GO:0005925	focal adhesion	0.0157	0.0071	2.21	0.0052269			GO:0005544	calcium-dependent phospholipid binding	0.007	0.002	3.55	0.00530067
GO:0099587	inorganic ion import across plasma membrane	0.0066	0.001	6.64	0.000438849			GO:0042571	immunoglobulin complex, circulating	0.0024	0.0002	13.62	0.00538526			GO:0004947	bradykinin receptor activity	0.0023	0.0002	13.6	0.0054026
GO:0060048	cardiac muscle contraction	0.0079	0.0015	5.31	0.000497359			GO:0097487	multivesicular body, internal vesicle	0.0024	0.0002	13.62	0.00538526			GO:0008142	oxysterol binding	0.0023	0.0002	13.6	0.0054026
GO:0003012	muscle system process	0.0171	0.0061	2.83	0.000505351			GO:0098560	cytoplasmic side of late endosome membrane	0.0024	0.0002	13.62	0.00538526			GO:0019834	phospholipase A2 inhibitor activity	0.0023	0.0002	13.6	0.0054026
GO:0003015	heart process	0.0119	0.0033	3.62	0.000554049			GO:0010369	chromocenter	0.0048	0.001	4.95	0.00626982			GO:0019865	immunoglobulin binding	0.0023	0.0002	13.6	0.0054026
GO:0006954	inflammatory response	0.0211	0.0085	2.47	0.000604642			GO:0005952	cAMP-dependent protein kinase complex	0.0036	0.0005	6.81	0.00666585			GO:0035662	Toll-like receptor 4 binding	0.0023	0.0002	13.6	0.0054026
GO:0032496	response to lipopolysaccharide	0.0184	0.0069	2.65	0.000616544			GO:0070821	tertiary granule membrane	0.0036	0.0005	6.81	0.00666585			GO:1901682	sulfur compound transmembrane transporter activity	0.0023	0.0002	13.6	0.0054026
GO:0098739	import across plasma membrane	0.0066	0.0011	6.03	0.000754809			GO:0016021	integral component of membrane	0.3386	0.3013	1.12	0.00887375			GO:0004969	histamine receptor activity	0.0035	0.0005	6.8	0.00669648
GO:0006936	muscle contraction	0.0158	0.0056	2.84	0.000781529			GO:0045121	membrane raft	0.0169	0.0085	1.99	0.0100823			GO:0005112	Notch binding	0.0058	0.0015	3.78	0.00812666
GO:0048660	regulation of smooth muscle cell proliferation	0.0105	0.0028	3.79	0.000800875			GO:0005833	hemoglobin complex	0.0036	0.0006	5.84	0.0110324			GO:0015267	channel activity	0.014	0.0064	2.18	0.00819923
GO:0042060	wound healing	0.0237	0.0105	2.25	0.000883086			GO:0005901	caveola	0.0072	0.0025	2.92	0.0143433			GO:0022838	channel activity	0.0116	0.005	2.3	0.0102023
GO:0009581	detection of external stimulus	0.0105	0.0029	3.66	0.00103394			GO:0030485	smooth muscle contractile fiber	0.0024	0.0003	9.08	0.0153667			GO:0048306	calcium-dependent protein binding	0.0058	0.0016	3.58	0.0103737
GO:0009582	detection of abiotic stimulus	0.0105	0.0029	3.66	0.00103394			GO:0035749	myelin sheath adaxonal region	0.0024	0.0003	9.08	0.0153667			GO:0016493	C-C chemokine receptor activity	0.0035	0.0006	5.83	0.011082
GO:0006941	striated muscle contraction	0.0092	0.0023	4.04	0.0011281			GO:0071953	elastic fiber	0.0024	0.0003	9.08	0.0153667			GO:0019956	chemokine binding	0.0035	0.0006	5.83	0.011082
GO:0070228	regulation of lymphocyte apoptotic process	0.0066	0.0012	5.53	0.00121411			GO:0031091	platelet alpha granule	0.006	0.0019	3.24	0.0159622			GO:0005344	oxygen carrier activity	0.0047	0.0011	4.18	0.01214
GO:0045600	positive regulation of fat cell differentiation	0.0105	0.003	3.54	0.00131819			GO:0016323	basolateral plasma membrane	0.0157	0.0085	1.84	0.0228542			GO:0008307	structural constituent of muscle	0.0081	0.003	2.72	0.0124075
GO:0016202	regulation of striated muscle tissue development	0.0119	0.0037	3.23	0.00136119			GO:0044309	neuron spine	0.0072	0.0027	2.64	0.0232585			GO:0022803	passive transmembrane transporter activity	0.0116	0.0052	2.23	0.0128322
GO:1901861	regulation of muscle tissue development	0.0119	0.0037	3.23	0.00136119			GO:0044853	plasma membrane raft	0.006	0.002	2.96	0.023379			GO:0008194	UDP-glycosyltransferase activity	0.007	0.0024	2.91	0.0144522
GO:0002407	dendritic cell chemotaxis	0.004	0.0004	9.95	0.00160945			GO:0005614	interstitial matrix	0.0036	0.0008	4.54	0.0236992			GO:0004128	cytochrome-b5 reductase activity, acting on NAD(P)H	0.0023	0.0003	9.07	0.0154149
GO:0010107	potassium ion import across plasma membrane	0.004	0.0004	9.95	0.00160945			GO:0005796	Golgi lumen	0.0048	0.0014	3.4	0.0257746			GO:0004367	glycerol-3-phosphate dehydrogenase [NAD+] activity	0.0023	0.0003	9.07	0.0154149
GO:0060161	positive regulation of dopamine receptor signaling pathway	0.004	0.0004	9.95	0.00160945			GO:0043230	extracellular organelle	0.0048	0.0014	3.4	0.0257746			GO:0015186	L-glutamine transmembrane transporter activity	0.0023	0.0003	9.07	0.0154149
GO:0060449	bud elongation involved in lung branching	0.004	0.0004	9.95	0.00160945			GO:0009897	external side of plasma membrane	0.0133	0.0069	1.92	0.0265341			GO:0048531	beta-1,3-galactosyltransferase activity	0.0023	0.0003	9.07	0.0154149
GO:0086001	cardiac muscle cell action potential	0.004	0.0004	9.95	0.00160945			GO:0005764	lysosome	0.0229	0.0142	1.61	0.0268395			GO:0052812	phosphatidylinositol-3,4-bisphosphate 5-kinase activity	0.0023	0.0003	9.07	0.0154149
GO:1901033	positive regulation of response to reactive oxygen species	0.004	0.0004	9.95	0.00160945			GO:0043197	dendritic spine	0.0084	0.0036	2.33	0.028124			GO:0003779	actin binding	0.0291	0.0185	1.57	0.0158619
GO:0048634	regulation of muscle organ development	0.0119	0.0038	3.14	0.00166653			GO:0009331	glycerol-3-phosphate dehydrogenase complex	0.0024	0.0004	6.81	0.0292419			GO:0019825	oxygen binding	0.0047	0.0012	3.89	0.0160243
GO:0051707	response to other organism	0.0264	0.0129	2.04	0.00166877			GO:0042584	chromaffin granule membrane	0.0024	0.0004	6.81	0.0292419			GO:0099094	ligand-gated cation channel activity	0.0047	0.0012	3.89	0.0160243
GO:0050966	detection of mechanical stimulus involved in sensory perception of pain	0.0053	0.0008	6.64	0.00175138			GO:1990454	L-type voltage-gated calcium channel complex	0.0024	0.0004	6.81	0.0292419			GO:0003707	steroid hormone receptor activity	0.0081	0.0032	2.57	0.0167255
GO:0070229	negative regulation of lymphocyte apoptotic process	0.0053	0.0008	6.64	0.00175138			GO:0099081	supramolecular polymer	0.0241	0.0154	1.57	0.0302249			GO:0030247	polysaccharide binding	0.0035	0.0007	5.1	0.0167716
GO:0043207	response to external biotic stimulus	0.0264	0.013	2.03	0.00183406			GO:0099512	supramolecular fiber	0.0241	0.0154	1.57	0.0302249			GO:0004197	cysteine-type endopeptidase activity	0.007	0.0025	2.81	0.0171192
GO:0071396	cellular response to lipid	0.0211	0.0095	2.21	0.00204448			GO:1903561	extracellular vesicle	0.0048	0.0015	3.2	0.0317983			GO:0008234	cysteine-type peptidase activity	0.0081	0.0032	2.5	0.0192407
GO:1903426	regulation of reactive oxygen species biosynthetic process	0.0079	0.0019	4.19	0.00207692			GO:0033017	sarcoplasmic reticulum membrane	0.0036	0.0009	4.09	0.0320416			GO:0015026	coreceptor activity	0.0058	0.0019	3.09	0.0195654
GO:0008015	blood circulation	0.0158	0.0063	2.53	0.00229744			GO:0034707	chloride channel complex	0.0036	0.0009	4.09	0.0320416			GO:0020037	heme binding	0.0174	0.0097	1.79	0.0196599
GO:0001525	angiogenesis	0.0211	0.0097	2.17	0.00254158			GO:0005769	early endosome	0.0181	0.0108	1.67	0.0334214			GO:0001227	DNA-binding transcription repressor activity, RNA polymerase II-specific	0.0174	0.0099	1.76	0.0226829
GO:0009628	response to abiotic stimulus	0.0461	0.0282	1.64	0.00258279			GO:0043292	contractile fiber	0.0133	0.0072	1.85	0.033952			GO:0005506	iron ion binding	0.0163	0.0091	1.8	0.0230063
GO:0001937	negative regulation of endothelial cell proliferation	0.0066	0.0014	4.74	0.00270298			GO:0099080	supramolecular complex	0.0241	0.0157	1.54	0.0353619			GO:0016758	transferase activity, transferring hexosyl groups	0.007	0.0027	2.63	0.0234275
GO:0003013	circulatory system process	0.0171	0.0072	2.36	0.00287389			GO:0016529	sarcoplasmic reticulum	0.0048	0.0016	3.03	0.0385776			GO:0043425	bHLH transcription factor binding	0.0035	0.0008	4.53	0.0238013
GO:0006953	acute-phase response	0.0053	0.0009	5.9	0.00296536			GO:0005576	extracellular region	0.0687	0.0545	1.26	0.03996			GO:0098531	ligand-activated transcription factor activity	0.0035	0.0008	4.53	0.0238013
GO:0045780	positive regulation of bone resorption	0.0053	0.0009	5.9	0.00296536			GO:0043202	lysosomal lumen	0.0036	0.001	3.71	0.041706			GO:0004114	3',5'-cyclic-nucleotide phosphodiesterase activity	0.0047	0.0014	3.4	0.0259124
GO:0050982	detection of mechanical stimulus	0.0053	0.0009	5.9	0.00296536			GO:0098588	bounding membrane of organelle	0.0386	0.0283	1.36	0.0454891			GO:0005496	steroid binding	0.0047	0.0014	3.4	0.0259124
GO:2000107	negative regulation of leukocyte apoptotic process	0.0053	0.0009	5.9	0.00296536			GO:0005862	muscle thin filament tropomyosin	0.0024	0.0004	5.45	0.0463866			GO:0004896	cytokine receptor activity	0.007	0.0027	2.55	0.0270978
GO:0009607	response to biotic stimulus	0.0264	0.0136	1.94	0.00314492			GO:0031092	platelet alpha granule membrane	0.0024	0.0004	5.45	0.0463866			GO:0022890	inorganic cation transmembrane transporter activity	0.0128	0.0068	1.89	0.0291726
GO:0071407	cellular response to organic cyclic compound	0.0224	0.0109	2.05	0.00343506			GO:0032783	super elongation complex	0.0024	0.0004	5.45	0.0463866			GO:0004957	prostaglandin E receptor activity	0.0023	0.0003	6.8	0.0293311
GO:0001775	cell activation	0.0277	0.0147	1.88	0.00355329			GO:0042629	mast cell granule	0.0024	0.0004	5.45	0.0463866			GO:0005026	transforming growth factor beta receptor activity, type II	0.0023	0.0003	6.8	0.0293311
GO:0031666	positive regulation of lipopolysaccharide-mediated signaling pathway	0.004	0.0005	7.96	0.00379793			GO:0090443	FAR/SIN/STRIPAK complex	0.0024	0.0004	5.45	0.0463866			GO:0008420	RNA polymerase II CTD heptapeptide repeat phosphatase activity	0.0023	0.0003	6.8	0.0293311
GO:0042093	T-helper cell differentiation	0.004	0.0005	7.96	0.00379793			GO:0097038	perinuclear endoplasmic reticulum	0.0024	0.0004	5.45	0.0463866			GO:0008499	UDP-galactose:beta-N-acetylglucosamine beta-1,3-galactosyltransferase activity	0.0023	0.0003	6.8	0.0293311
GO:0072376	protein activation cascade	0.004	0.0005	7.96	0.00379793			GO:0098574	cytoplasmic side of lysosomal membrane	0.0024	0.0004	5.45	0.0463866			GO:0030550	acetylcholine receptor inhibitor activity	0.0023	0.0003	6.8	0.0293311
GO:0090330	regulation of platelet aggregation	0.004	0.0005	7.96	0.00379793			GO:0010008	endosome membrane	0.012	0.0066	1.82	0.0467272			GO:0071936	coreceptor activity involved in Wnt signaling pathway	0.0023	0.0003	6.8	0.0293311
GO:0097067	cellular response to thyroid hormone stimulus	0.004	0.0005	7.96	0.00379793			GO:0031226	intrinsic component of plasma membrane	0.0289	0.0203	1.43	0.0488651			GO:0004715	non-membrane spanning protein tyrosine kinase activity	0.007	0.0028	2.47	0.0311294
GO:1904294	positive regulation of ERAD pathway	0.004	0.0005	7.96	0.00379793											GO:0001530	lipopolysaccharide binding	0.0035	0.0009	4.08	0.0321766
GO:2000391	positive regulation of neutrophil extravasation	0.004	0.0005	7.96	0.00379793											GO:0030552	cAMP binding	0.0035	0.0009	4.08	0.0321766
GO:0010611	regulation of cardiac muscle hypertrophy	0.0066	0.0015	4.42	0.00380579											GO:0030674	protein-macromolecule adaptor activity	0.0105	0.0052	2.01	0.0332238
GO:0030316	osteoclast differentiation	0.0066	0.0015	4.42	0.00380579											GO:0042803	protein homodimerization activity	0.0453	0.0337	1.35	0.0348016
GO:0008203	cholesterol metabolic process	0.0092	0.0028	3.32	0.00391376											GO:0008324	cation transmembrane transporter activity	0.014	0.008	1.75	0.0394043
GO:0090257	regulation of muscle system process	0.0145	0.0059	2.47	0.00410143											GO:0015293	symporter activity	0.007	0.003	2.33	0.0403174
GO:0006955	immune response	0.0448	0.028	1.6	0.00419629											GO:0017080	sodium channel regulator activity	0.0035	0.0009	3.71	0.0418779
GO:0009611	response to wounding	0.025	0.013	1.92	0.00423815											GO:0031418	L-ascorbic acid binding	0.0035	0.0009	3.71	0.0418779
GO:0010811	positive regulation of cell-substrate adhesion	0.0105	0.0036	2.95	0.00455898											GO:0005249	voltage-gated potassium channel activity	0.0093	0.0046	2.01	0.042415
GO:0033628	regulation of cell adhesion mediated by integrin	0.0053	0.001	5.31	0.0046497											GO:0005520	insulin-like growth factor binding	0.0047	0.0016	2.86	0.0463503
GO:1900424	regulation of defense response to bacterium	0.0053	0.001	5.31	0.0046497											GO:0005540	hyaluronic acid binding	0.0047	0.0016	2.86	0.0463503
GO:0001816	cytokine production	0.0079	0.0022	3.62	0.00470161											GO:0019706	protein-cysteine S-palmitoyltransferase activity	0.0047	0.0016	2.86	0.0463503
GO:0042246	tissue regeneration	0.0079	0.0022	3.62	0.00470161											GO:0004029	aldehyde dehydrogenase (NAD+) activity	0.0023	0.0004	5.44	0.0465242
GO:0007584	response to nutrient	0.0132	0.0052	2.55	0.0048416											GO:0019531	oxalate transmembrane transporter activity	0.0023	0.0004	5.44	0.0465242
GO:0009314	response to radiation	0.0211	0.0104	2.02	0.005133											GO:0031996	thioesterase binding	0.0023	0.0004	5.44	0.0465242
GO:0050853	B cell receptor signaling pathway	0.0066	0.0016	4.15	0.00519687											GO:0070324	thyroid hormone binding	0.0023	0.0004	5.44	0.0465242
GO:0086004	regulation of cardiac muscle cell contraction	0.0066	0.0016	4.15	0.00519687											GO:0005178	integrin binding	0.0105	0.0056	1.88	0.047315
GO:2000106	regulation of leukocyte apoptotic process	0.0066	0.0016	4.15	0.00519687											GO:0003924	GTPase activity	0.0279	0.0196	1.43	0.0496639
GO:0009605	response to external stimulus	0.0619	0.0424	1.46	0.0052645
GO:0050727	regulation of inflammatory response	0.0145	0.0061	2.39	0.00534176
GO:0045746	negative regulation of Notch signaling pathway	0.0105	0.0037	2.87	0.00544113
GO:0002327	immature B cell differentiation	0.0026	0.0002	13.27	0.00567182
GO:0014063	negative regulation of serotonin secretion	0.0026	0.0002	13.27	0.00567182
GO:0019065	receptor-mediated endocytosis of virus by host cell	0.0026	0.0002	13.27	0.00567182
GO:0031649	heat generation	0.0026	0.0002	13.27	0.00567182
GO:0033031	positive regulation of neutrophil apoptotic process	0.0026	0.0002	13.27	0.00567182
GO:0033624	negative regulation of integrin activation	0.0026	0.0002	13.27	0.00567182
GO:0035404	histone-serine phosphorylation	0.0026	0.0002	13.27	0.00567182
GO:0043987	histone H3-S10 phosphorylation	0.0026	0.0002	13.27	0.00567182
GO:0070384	Harderian gland development	0.0026	0.0002	13.27	0.00567182
GO:0071455	cellular response to hyperoxia	0.0026	0.0002	13.27	0.00567182
GO:0072675	osteoclast fusion	0.0026	0.0002	13.27	0.00567182
GO:0086012	membrane depolarization during cardiac muscle cell action potential	0.0026	0.0002	13.27	0.00567182
GO:0090244	Wnt signaling pathway involved in somitogenesis	0.0026	0.0002	13.27	0.00567182
GO:1901300	positive regulation of hydrogen peroxide-mediated programmed cell death	0.0026	0.0002	13.27	0.00567182
GO:1901491	negative regulation of lymphangiogenesis	0.0026	0.0002	13.27	0.00567182
GO:1904426	positive regulation of GTP binding	0.0026	0.0002	13.27	0.00567182
GO:2000288	positive regulation of myoblast proliferation	0.0026	0.0002	13.27	0.00567182
GO:0006942	regulation of striated muscle contraction	0.0079	0.0023	3.46	0.00596285
GO:0010660	regulation of muscle cell apoptotic process	0.0079	0.0023	3.46	0.00596285
GO:0002237	response to molecule of bacterial origin	0.0132	0.0054	2.46	0.00639246
GO:0051924	regulation of calcium ion transport	0.0119	0.0046	2.6	0.0065579
GO:0098657	import into cell	0.0211	0.0107	1.97	0.00676164
GO:0002526	acute inflammatory response	0.0053	0.0011	4.83	0.00687535
GO:0006491	N-glycan processing	0.0053	0.0011	4.83	0.00687535
GO:0035206	regulation of hemocyte proliferation	0.0053	0.0011	4.83	0.00687535
GO:0051899	membrane depolarization	0.0053	0.0011	4.83	0.00687535
GO:0014743	regulation of muscle hypertrophy	0.0066	0.0017	3.9	0.00691258
GO:0002903	negative regulation of B cell apoptotic process	0.004	0.0006	6.64	0.00717149
GO:0048265	response to pain	0.004	0.0006	6.64	0.00717149
GO:1900409	positive regulation of cellular response to oxidative stress	0.004	0.0006	6.64	0.00717149
GO:1903209	positive regulation of oxidative stress-induced cell death	0.004	0.0006	6.64	0.00717149
GO:0055117	regulation of cardiac muscle contraction	0.0079	0.0024	3.32	0.00745367
GO:0071456	cellular response to hypoxia	0.0132	0.0056	2.37	0.00830403
GO:0030514	negative regulation of BMP signaling pathway	0.0092	0.0032	2.9	0.00855275
GO:0002376	immune system process	0.054	0.0369	1.46	0.00862417
GO:0001101	response to acid chemical	0.0145	0.0065	2.25	0.00869806
GO:0030177	positive regulation of Wnt signaling pathway	0.0119	0.0048	2.49	0.00872638
GO:0033555	multicellular organismal response to stress	0.0066	0.0018	3.69	0.00898795
GO:1903510	mucopolysaccharide metabolic process	0.0066	0.0018	3.69	0.00898795
GO:0071300	cellular response to retinoic acid	0.0079	0.0025	3.18	0.00919569
GO:0006911	phagocytosis, engulfment	0.0053	0.0012	4.42	0.00970597
GO:0030888	regulation of B cell proliferation	0.0053	0.0012	4.42	0.00970597
GO:0032642	regulation of chemokine production	0.0053	0.0012	4.42	0.00970597
GO:0045428	regulation of nitric oxide biosynthetic process	0.0053	0.0012	4.42	0.00970597
GO:0048641	regulation of skeletal muscle tissue development	0.0053	0.0012	4.42	0.00970597
GO:0072583	clathrin-dependent endocytosis	0.0053	0.0012	4.42	0.00970597
GO:0045087	innate immune response	0.0198	0.0102	1.93	0.010008
GO:0007266	Rho protein signal transduction	0.0092	0.0033	2.81	0.0101671
GO:0002682	regulation of immune system process	0.0395	0.0254	1.56	0.0102007
GO:0030001	metal ion transport	0.0184	0.0093	1.98	0.0104061
GO:0006875	cellular metal ion homeostasis	0.0158	0.0075	2.1	0.0108994
GO:0050954	sensory perception of mechanical stimulus	0.0119	0.005	2.39	0.0113989
GO:0031623	receptor internalization	0.0066	0.0019	3.49	0.0114562
GO:0030335	positive regulation of cell migration	0.025	0.0143	1.75	0.0116231
GO:0003401	axis elongation	0.004	0.0007	5.69	0.0118518
GO:0010447	response to acidic pH	0.004	0.0007	5.69	0.0118518
GO:0010738	regulation of protein kinase A signaling	0.004	0.0007	5.69	0.0118518
GO:0018146	keratan sulfate biosynthetic process	0.004	0.0007	5.69	0.0118518
GO:0042339	keratan sulfate metabolic process	0.004	0.0007	5.69	0.0118518
GO:0043031	negative regulation of macrophage activation	0.004	0.0007	5.69	0.0118518
GO:0046632	alpha-beta T cell differentiation	0.004	0.0007	5.69	0.0118518
GO:0050974	detection of mechanical stimulus involved in sensory perception	0.004	0.0007	5.69	0.0118518
GO:0060391	positive regulation of SMAD protein signal transduction	0.004	0.0007	5.69	0.0118518
GO:1902884	positive regulation of response to oxidative stress	0.004	0.0007	5.69	0.0118518
GO:1904292	regulation of ERAD pathway	0.004	0.0007	5.69	0.0118518
GO:1905898	positive regulation of response to endoplasmic reticulum stress	0.004	0.0007	5.69	0.0118518
GO:2001025	positive regulation of response to drug	0.004	0.0007	5.69	0.0118518
GO:2001028	positive regulation of endothelial cell chemotaxis	0.004	0.0007	5.69	0.0118518
GO:0002263	cell activation involved in immune response	0.0158	0.0076	2.07	0.0120557
GO:0033993	response to lipid	0.0277	0.0164	1.69	0.0122429
GO:0045321	leukocyte activation	0.0211	0.0115	1.83	0.0131937
GO:0006027	glycosaminoglycan catabolic process	0.0053	0.0013	4.08	0.0131969
GO:0010591	regulation of lamellipodium assembly	0.0053	0.0013	4.08	0.0131969
GO:1901031	regulation of response to reactive oxygen species	0.0053	0.0013	4.08	0.0131969
GO:1903428	positive regulation of reactive oxygen species biosynthetic process	0.0053	0.0013	4.08	0.0131969
GO:2000772	regulation of cellular senescence	0.0053	0.0013	4.08	0.0131969
GO:0007623	circadian rhythm	0.0132	0.006	2.21	0.0134124
GO:0006022	aminoglycan metabolic process	0.0079	0.0027	2.95	0.013517
GO:0008585	female gonad development	0.0079	0.0027	2.95	0.013517
GO:0007204	positive regulation of cytosolic calcium ion concentration	0.0105	0.0043	2.47	0.0137172
GO:0008016	regulation of heart contraction	0.0105	0.0043	2.47	0.0137172
GO:0006023	aminoglycan biosynthetic process	0.0066	0.002	3.32	0.0143481
GO:0006024	glycosaminoglycan biosynthetic process	0.0066	0.002	3.32	0.0143481
GO:0042531	positive regulation of tyrosine phosphorylation of STAT protein	0.0066	0.002	3.32	0.0143481
GO:0098900	regulation of action potential	0.0066	0.002	3.32	0.0143481
GO:0098655	cation transmembrane transport	0.0184	0.0097	1.9	0.0147678
GO:0010959	regulation of metal ion transport	0.0145	0.0069	2.09	0.0149555
GO:0007229	integrin-mediated signaling pathway	0.0132	0.0061	2.18	0.0149949
GO:0009266	response to temperature stimulus	0.0132	0.0061	2.18	0.0149949
GO:0009612	response to mechanical stimulus	0.0132	0.0061	2.18	0.0149949
GO:0090263	positive regulation of canonical Wnt signaling pathway	0.0132	0.0061	2.18	0.0149949
GO:0051480	regulation of cytosolic calcium ion concentration	0.0105	0.0044	2.41	0.0156924
GO:1903522	regulation of blood circulation	0.0105	0.0044	2.41	0.0156924
GO:0045747	positive regulation of Notch signaling pathway	0.0079	0.0028	2.84	0.0161361
GO:0001542	ovulation from ovarian follicle	0.0026	0.0003	8.85	0.0161627
GO:0002287	alpha-beta T cell activation involved in immune response	0.0026	0.0003	8.85	0.0161627
GO:0002292	T cell differentiation involved in immune response	0.0026	0.0003	8.85	0.0161627
GO:0002293	alpha-beta T cell differentiation involved in immune response	0.0026	0.0003	8.85	0.0161627
GO:0002294	CD4-positive, alpha-beta T cell differentiation involved in immune response	0.0026	0.0003	8.85	0.0161627
GO:0006021	inositol biosynthetic process	0.0026	0.0003	8.85	0.0161627
GO:0007597	blood coagulation, intrinsic pathway	0.0026	0.0003	8.85	0.0161627
GO:0014816	skeletal muscle satellite cell differentiation	0.0026	0.0003	8.85	0.0161627
GO:0019731	antibacterial humoral response	0.0026	0.0003	8.85	0.0161627
GO:0032516	positive regulation of phosphoprotein phosphatase activity	0.0026	0.0003	8.85	0.0161627
GO:0043045	DNA methylation involved in embryo development	0.0026	0.0003	8.85	0.0161627
GO:0045410	positive regulation of interleukin-6 biosynthetic process	0.0026	0.0003	8.85	0.0161627
GO:0045416	positive regulation of interleukin-8 biosynthetic process	0.0026	0.0003	8.85	0.0161627
GO:0045629	negative regulation of T-helper 2 cell differentiation	0.0026	0.0003	8.85	0.0161627
GO:0045989	positive regulation of striated muscle contraction	0.0026	0.0003	8.85	0.0161627
GO:0046168	glycerol-3-phosphate catabolic process	0.0026	0.0003	8.85	0.0161627
GO:0050904	diapedesis	0.0026	0.0003	8.85	0.0161627
GO:0050951	sensory perception of temperature stimulus	0.0026	0.0003	8.85	0.0161627
GO:0050961	detection of temperature stimulus involved in sensory perception	0.0026	0.0003	8.85	0.0161627
GO:0060019	radial glial cell differentiation	0.0026	0.0003	8.85	0.0161627
GO:0060267	positive regulation of respiratory burst	0.0026	0.0003	8.85	0.0161627
GO:0060315	negative regulation of ryanodine-sensitive calcium-release channel activity	0.0026	0.0003	8.85	0.0161627
GO:0060396	growth hormone receptor signaling pathway	0.0026	0.0003	8.85	0.0161627
GO:0061303	cornea development in camera-type eye	0.0026	0.0003	8.85	0.0161627
GO:0061470	T follicular helper cell differentiation	0.0026	0.0003	8.85	0.0161627
GO:0071376	cellular response to corticotropin-releasing hormone stimulus	0.0026	0.0003	8.85	0.0161627
GO:0090075	relaxation of muscle	0.0026	0.0003	8.85	0.0161627
GO:1900020	positive regulation of protein kinase C activity	0.0026	0.0003	8.85	0.0161627
GO:1901538	changes to DNA methylation involved in embryo development	0.0026	0.0003	8.85	0.0161627
GO:1901841	regulation of high voltage-gated calcium channel activity	0.0026	0.0003	8.85	0.0161627
GO:1901844	regulation of cell communication by electrical coupling involved in cardiac conduction	0.0026	0.0003	8.85	0.0161627
GO:1902514	regulation of calcium ion transmembrane transport via high voltage-gated calcium channel	0.0026	0.0003	8.85	0.0161627
GO:1990523	bone regeneration	0.0026	0.0003	8.85	0.0161627
GO:0006937	regulation of muscle contraction	0.0092	0.0036	2.58	0.0163319
GO:2001252	positive regulation of chromosome organization	0.0092	0.0036	2.58	0.0163319
GO:0051606	detection of stimulus	0.0119	0.0053	2.25	0.0164947
GO:0035556	intracellular signal transduction	0.0659	0.0487	1.35	0.0170939
GO:0002224	toll-like receptor signaling pathway	0.0053	0.0014	3.79	0.0173944
GO:0007585	respiratory gaseous exchange by respiratory system	0.0053	0.0014	3.79	0.0173944
GO:0032890	regulation of organic acid transport	0.0053	0.0014	3.79	0.0173944
GO:0040015	negative regulation of multicellular organism growth	0.0053	0.0014	3.79	0.0173944
GO:0045843	negative regulation of striated muscle tissue development	0.0053	0.0014	3.79	0.0173944
GO:0048662	negative regulation of smooth muscle cell proliferation	0.0053	0.0014	3.79	0.0173944
GO:0050850	positive regulation of calcium-mediated signaling	0.0053	0.0014	3.79	0.0173944
GO:1901863	positive regulation of muscle tissue development	0.0053	0.0014	3.79	0.0173944
GO:0045599	negative regulation of fat cell differentiation	0.0066	0.0021	3.16	0.0176919
GO:0050906	detection of stimulus involved in sensory perception	0.0066	0.0021	3.16	0.0176919
GO:0071230	cellular response to amino acid stimulus	0.0066	0.0021	3.16	0.0176919
GO:2001023	regulation of response to drug	0.0066	0.0021	3.16	0.0176919
GO:0006956	complement activation	0.004	0.0008	4.98	0.017912
GO:0007159	leukocyte cell-cell adhesion	0.004	0.0008	4.98	0.017912
GO:0014741	negative regulation of muscle hypertrophy	0.004	0.0008	4.98	0.017912
GO:0022611	dormancy process	0.004	0.0008	4.98	0.017912
GO:0051955	regulation of amino acid transport	0.004	0.0008	4.98	0.017912
GO:0071404	cellular response to low-density lipoprotein particle stimulus	0.004	0.0008	4.98	0.017912
GO:1903861	positive regulation of dendrite extension	0.004	0.0008	4.98	0.017912
GO:1904407	positive regulation of nitric oxide metabolic process	0.004	0.0008	4.98	0.017912
GO:0007189	adenylate cyclase-activating G protein-coupled receptor signaling pathway	0.0092	0.0037	2.51	0.0188731
GO:0071229	cellular response to acid chemical	0.0092	0.0037	2.51	0.0188731
GO:0030203	glycosaminoglycan metabolic process	0.0079	0.0029	2.75	0.0190855
GO:0070588	calcium ion transmembrane transport	0.0079	0.0029	2.75	0.0190855
GO:0043269	regulation of ion transport	0.0198	0.011	1.79	0.0191133
GO:0014070	response to organic cyclic compound	0.029	0.0182	1.6	0.0194706
GO:0006412	translation	0.0237	0.0141	1.68	0.0201594
GO:0006816	calcium ion transport	0.0105	0.0046	2.31	0.0202459
GO:0002250	adaptive immune response	0.0066	0.0022	3.02	0.0215125
GO:0051928	positive regulation of calcium ion transport	0.0066	0.0022	3.02	0.0215125
GO:0002366	leukocyte activation involved in immune response	0.0145	0.0073	1.97	0.02202
GO:0009416	response to light stimulus	0.0145	0.0073	1.97	0.02202
GO:0007632	visual behavior	0.0053	0.0015	3.54	0.0223358
GO:0042310	vasoconstriction	0.0053	0.0015	3.54	0.0223358
GO:0045646	regulation of erythrocyte differentiation	0.0053	0.0015	3.54	0.0223358
GO:0045824	negative regulation of innate immune response	0.0053	0.0015	3.54	0.0223358
GO:0045844	positive regulation of striated muscle tissue development	0.0053	0.0015	3.54	0.0223358
GO:0048635	negative regulation of muscle organ development	0.0053	0.0015	3.54	0.0223358
GO:1901862	negative regulation of muscle tissue development	0.0053	0.0015	3.54	0.0223358
GO:0060326	cell chemotaxis	0.0079	0.003	2.65	0.0223821
GO:0019722	calcium-mediated signaling	0.0105	0.0047	2.26	0.0228433
GO:0055085	transmembrane transport	0.029	0.0185	1.57	0.023028
GO:0006812	cation transport	0.0224	0.0133	1.68	0.0233322
GO:0006935	chemotaxis	0.0277	0.0175	1.58	0.0238074
GO:0008285	negative regulation of cell population proliferation	0.0343	0.0228	1.5	0.0242166
GO:0021766	hippocampus development	0.0092	0.0039	2.38	0.024761
GO:0036294	cellular response to decreased oxygen levels	0.0092	0.0039	2.38	0.024761
GO:0002026	regulation of the force of heart contraction	0.004	0.0009	4.42	0.0253853
GO:0002285	lymphocyte activation involved in immune response	0.004	0.0009	4.42	0.0253853
GO:0002286	T cell activation involved in immune response	0.004	0.0009	4.42	0.0253853
GO:0006305	DNA alkylation	0.004	0.0009	4.42	0.0253853
GO:0009311	oligosaccharide metabolic process	0.004	0.0009	4.42	0.0253853
GO:0032528	microvillus organization	0.004	0.0009	4.42	0.0253853
GO:0032722	positive regulation of chemokine production	0.004	0.0009	4.42	0.0253853
GO:0044728	DNA methylation or demethylation	0.004	0.0009	4.42	0.0253853
GO:0045745	positive regulation of G protein-coupled receptor signaling pathway	0.004	0.0009	4.42	0.0253853
GO:1901985	positive regulation of protein acetylation	0.004	0.0009	4.42	0.0253853
GO:1903205	regulation of hydrogen peroxide-induced cell death	0.004	0.0009	4.42	0.0253853
GO:2001038	regulation of cellular response to drug	0.004	0.0009	4.42	0.0253853
GO:0008593	regulation of Notch signaling pathway	0.0119	0.0057	2.1	0.0256488
GO:0030217	T cell differentiation	0.0066	0.0023	2.88	0.0258319
GO:0030593	neutrophil chemotaxis	0.0066	0.0023	2.88	0.0258319
GO:0043502	regulation of muscle adaptation	0.0066	0.0023	2.88	0.0258319
GO:0032091	negative regulation of protein binding	0.0079	0.0031	2.57	0.0260414
GO:0050767	regulation of neurogenesis	0.0329	0.0219	1.5	0.0265334
GO:0001974	blood vessel remodeling	0.0053	0.0016	3.32	0.0280487
GO:0035725	sodium ion transmembrane transport	0.0053	0.0016	3.32	0.0280487
GO:0048636	positive regulation of muscle organ development	0.0053	0.0016	3.32	0.0280487
GO:1903115	regulation of actin filament-based movement	0.0053	0.0016	3.32	0.0280487
GO:0007599	hemostasis	0.0092	0.004	2.32	0.0281304
GO:0050817	coagulation	0.0092	0.004	2.32	0.0281304
GO:0051099	positive regulation of binding	0.0092	0.004	2.32	0.0281304
GO:0071453	cellular response to oxygen levels	0.0092	0.004	2.32	0.0281304
GO:0048514	blood vessel morphogenesis	0.0145	0.0076	1.9	0.0287342
GO:0009617	response to bacterium	0.0198	0.0116	1.7	0.0293122
GO:0050801	ion homeostasis	0.0198	0.0116	1.7	0.0293122
GO:0007517	muscle organ development	0.0184	0.0106	1.74	0.0295969
GO:1901654	response to ketone	0.0132	0.0068	1.95	0.0301967
GO:0002576	platelet degranulation	0.0066	0.0024	2.76	0.0306683
GO:0050830	defense response to Gram-positive bacterium	0.0066	0.0024	2.76	0.0306683
GO:0051898	negative regulation of protein kinase B signaling	0.0066	0.0024	2.76	0.0306683
GO:2000379	positive regulation of reactive oxygen species metabolic process	0.0066	0.0024	2.76	0.0306683
GO:0001574	ganglioside biosynthetic process	0.0026	0.0004	6.64	0.030716
GO:0001913	T cell mediated cytotoxicity	0.0026	0.0004	6.64	0.030716
GO:0002232	leukocyte chemotaxis involved in inflammatory response	0.0026	0.0004	6.64	0.030716
GO:0002281	macrophage activation involved in immune response	0.0026	0.0004	6.64	0.030716
GO:0002312	B cell activation involved in immune response	0.0026	0.0004	6.64	0.030716
GO:0002313	mature B cell differentiation involved in immune response	0.0026	0.0004	6.64	0.030716
GO:0007198	adenylate cyclase-inhibiting serotonin receptor signaling pathway	0.0026	0.0004	6.64	0.030716
GO:0007380	specification of segmental identity, head	0.0026	0.0004	6.64	0.030716
GO:0010715	regulation of extracellular matrix disassembly	0.0026	0.0004	6.64	0.030716
GO:0010750	positive regulation of nitric oxide mediated signal transduction	0.0026	0.0004	6.64	0.030716
GO:0019800	peptide cross-linking via chondroitin 4-sulfate glycosaminoglycan	0.0026	0.0004	6.64	0.030716
GO:0030536	larval feeding behavior	0.0026	0.0004	6.64	0.030716
GO:0031101	fin regeneration	0.0026	0.0004	6.64	0.030716
GO:0032836	glomerular basement membrane development	0.0026	0.0004	6.64	0.030716
GO:0032930	positive regulation of superoxide anion generation	0.0026	0.0004	6.64	0.030716
GO:0034105	positive regulation of tissue remodeling	0.0026	0.0004	6.64	0.030716
GO:0034123	positive regulation of toll-like receptor signaling pathway	0.0026	0.0004	6.64	0.030716
GO:0035590	purinergic nucleotide receptor signaling pathway	0.0026	0.0004	6.64	0.030716
GO:0036006	cellular response to macrophage colony-stimulating factor stimulus	0.0026	0.0004	6.64	0.030716
GO:0036035	osteoclast development	0.0026	0.0004	6.64	0.030716
GO:0042311	vasodilation	0.0026	0.0004	6.64	0.030716
GO:0042535	positive regulation of tumor necrosis factor biosynthetic process	0.0026	0.0004	6.64	0.030716
GO:0043500	muscle adaptation	0.0026	0.0004	6.64	0.030716
GO:0045760	positive regulation of action potential	0.0026	0.0004	6.64	0.030716
GO:0048014	Tie signaling pathway	0.0026	0.0004	6.64	0.030716
GO:0048266	behavioral response to pain	0.0026	0.0004	6.64	0.030716
GO:0048752	semicircular canal morphogenesis	0.0026	0.0004	6.64	0.030716
GO:0050872	white fat cell differentiation	0.0026	0.0004	6.64	0.030716
GO:0051549	positive regulation of keratinocyte migration	0.0026	0.0004	6.64	0.030716
GO:0055119	relaxation of cardiac muscle	0.0026	0.0004	6.64	0.030716
GO:0060059	embryonic retina morphogenesis in camera-type eye	0.0026	0.0004	6.64	0.030716
GO:0060444	branching involved in mammary gland duct morphogenesis	0.0026	0.0004	6.64	0.030716
GO:0061050	regulation of cell growth involved in cardiac muscle cell development	0.0026	0.0004	6.64	0.030716
GO:0070836	caveola assembly	0.0026	0.0004	6.64	0.030716
GO:0072348	sulfur compound transport	0.0026	0.0004	6.64	0.030716
GO:0086009	membrane repolarization	0.0026	0.0004	6.64	0.030716
GO:0090394	negative regulation of excitatory postsynaptic potential	0.0026	0.0004	6.64	0.030716
GO:0098703	calcium ion import across plasma membrane	0.0026	0.0004	6.64	0.030716
GO:0098909	regulation of cardiac muscle cell action potential involved in regulation of contraction	0.0026	0.0004	6.64	0.030716
GO:1901077	regulation of relaxation of muscle	0.0026	0.0004	6.64	0.030716
GO:1901298	regulation of hydrogen peroxide-mediated programmed cell death	0.0026	0.0004	6.64	0.030716
GO:1902656	calcium ion import into cytosol	0.0026	0.0004	6.64	0.030716
GO:1903069	regulation of ER-associated ubiquitin-dependent protein catabolic process	0.0026	0.0004	6.64	0.030716
GO:1904353	regulation of telomere capping	0.0026	0.0004	6.64	0.030716
GO:1904424	regulation of GTP binding	0.0026	0.0004	6.64	0.030716
GO:1904886	beta-catenin destruction complex disassembly	0.0026	0.0004	6.64	0.030716
GO:2000253	positive regulation of feeding behavior	0.0026	0.0004	6.64	0.030716
GO:2000291	regulation of myoblast proliferation	0.0026	0.0004	6.64	0.030716
GO:2000351	regulation of endothelial cell apoptotic process	0.0026	0.0004	6.64	0.030716
GO:1903364	positive regulation of cellular protein catabolic process	0.0105	0.005	2.12	0.0320246
GO:0007155	cell adhesion	0.0329	0.0223	1.47	0.0321136
GO:0035239	tube morphogenesis	0.0369	0.0257	1.43	0.0333147
GO:0002637	regulation of immunoglobulin production	0.004	0.001	3.98	0.0342721
GO:0032768	regulation of monooxygenase activity	0.004	0.001	3.98	0.0342721
GO:0035729	cellular response to hepatocyte growth factor stimulus	0.004	0.001	3.98	0.0342721
GO:0036342	post-anal tail morphogenesis	0.004	0.001	3.98	0.0342721
GO:0050999	regulation of nitric-oxide synthase activity	0.004	0.001	3.98	0.0342721
GO:1990573	potassium ion import across plasma membrane	0.004	0.001	3.98	0.0342721
GO:0002685	regulation of leukocyte migration	0.0079	0.0033	2.41	0.0345018
GO:0035019	somatic stem cell population maintenance	0.0079	0.0033	2.41	0.0345018
GO:0001508	action potential	0.0053	0.0017	3.12	0.0345522
GO:0002931	response to ischemia	0.0053	0.0017	3.12	0.0345522
GO:0006939	smooth muscle contraction	0.0053	0.0017	3.12	0.0345522
GO:0090303	positive regulation of wound healing	0.0053	0.0017	3.12	0.0345522
GO:0071260	cellular response to mechanical stimulus	0.0066	0.0025	2.65	0.0360364
GO:1905269	positive regulation of chromatin organization	0.0066	0.0025	2.65	0.0360364
GO:0034220	ion transmembrane transport	0.0211	0.013	1.62	0.0370683
GO:0046890	regulation of lipid biosynthetic process	0.0079	0.0034	2.34	0.0393252
GO:2000377	regulation of reactive oxygen species metabolic process	0.0079	0.0034	2.34	0.0393252
GO:0030003	cellular cation homeostasis	0.0158	0.009	1.75	0.0398551
GO:0007600	sensory perception	0.0184	0.0111	1.66	0.0414894
GO:0032482	Rab protein signal transduction	0.0053	0.0018	2.95	0.0418562
GO:0035637	multicellular organismal signaling	0.0053	0.0018	2.95	0.0418562
GO:0070252	actin-mediated cell contraction	0.0053	0.0018	2.95	0.0418562
GO:0086091	regulation of heart rate by cardiac conduction	0.0053	0.0018	2.95	0.0418562
GO:0006694	steroid biosynthetic process	0.0066	0.0026	2.55	0.0419475
GO:0048699	generation of neurons	0.0632	0.0492	1.28	0.0422871
GO:0031347	regulation of defense response	0.0171	0.0101	1.69	0.0422956
GO:0016055	Wnt signaling pathway	0.0145	0.0081	1.78	0.042992
GO:0019932	second-messenger-mediated signaling	0.0105	0.0053	2	0.0434492
GO:0006304	DNA modification	0.004	0.0011	3.62	0.0445458
GO:0010614	negative regulation of cardiac muscle hypertrophy	0.004	0.0011	3.62	0.0445458
GO:0030325	adrenal gland development	0.004	0.0011	3.62	0.0445458
GO:0032925	regulation of activin receptor signaling pathway	0.004	0.0011	3.62	0.0445458
GO:0045671	negative regulation of osteoclast differentiation	0.004	0.0011	3.62	0.0445458
GO:0045792	negative regulation of cell size	0.004	0.0011	3.62	0.0445458
GO:0045933	positive regulation of muscle contraction	0.004	0.0011	3.62	0.0445458
GO:0055025	positive regulation of cardiac muscle tissue development	0.004	0.0011	3.62	0.0445458
GO:0060402	calcium ion transport into cytosol	0.004	0.0011	3.62	0.0445458
GO:0061337	cardiac conduction	0.004	0.0011	3.62	0.0445458
GO:0001756	somitogenesis	0.0079	0.0035	2.27	0.0445561
GO:0018108	peptidyl-tyrosine phosphorylation	0.0079	0.0035	2.27	0.0445561
GO:0071383	cellular response to steroid hormone stimulus	0.0092	0.0044	2.11	0.0446691
GO:0072503	cellular divalent inorganic cation homeostasis	0.0119	0.0063	1.9	0.0453462
GO:0018105	peptidyl-serine phosphorylation	0.0132	0.0072	1.82	0.0462065
GO:1903706	regulation of hemopoiesis	0.0145	0.0082	1.76	0.04634
GO:0045664	regulation of neuron differentiation	0.0277	0.0188	1.47	0.0466145
GO:0031099	regeneration	0.0105	0.0054	1.97	0.0477856
GO:0019233	sensory perception of pain	0.0066	0.0027	2.46	0.0484089
GO:1903169	regulation of calcium ion transmembrane transport	0.0066	0.0027	2.46	0.0484089
GO:0001504	neurotransmitter uptake	0.0026	0.0005	5.31	0.0486614
GO:0002138	retinoic acid biosynthetic process	0.0026	0.0005	5.31	0.0486614
GO:0002523	leukocyte migration involved in inflammatory response	0.0026	0.0005	5.31	0.0486614
GO:0002693	positive regulation of cellular extravasation	0.0026	0.0005	5.31	0.0486614
GO:0002707	negative regulation of lymphocyte mediated immunity	0.0026	0.0005	5.31	0.0486614
GO:0010155	regulation of proton transport	0.0026	0.0005	5.31	0.0486614
GO:0010499	proteasomal ubiquitin-independent protein catabolic process	0.0026	0.0005	5.31	0.0486614
GO:0010880	regulation of release of sequestered calcium ion into cytosol by sarcoplasmic reticulum	0.0026	0.0005	5.31	0.0486614
GO:0016048	detection of temperature stimulus	0.0026	0.0005	5.31	0.0486614
GO:0019370	leukotriene biosynthetic process	0.0026	0.0005	5.31	0.0486614
GO:0030903	notochord development	0.0026	0.0005	5.31	0.0486614
GO:0031340	positive regulation of vesicle fusion	0.0026	0.0005	5.31	0.0486614
GO:0032461	positive regulation of protein oligomerization	0.0026	0.0005	5.31	0.0486614
GO:0032534	regulation of microvillus assembly	0.0026	0.0005	5.31	0.0486614
GO:0032770	positive regulation of monooxygenase activity	0.0026	0.0005	5.31	0.0486614
GO:0034145	positive regulation of toll-like receptor 4 signaling pathway	0.0026	0.0005	5.31	0.0486614
GO:0035066	positive regulation of histone acetylation	0.0026	0.0005	5.31	0.0486614
GO:0035710	CD4-positive, alpha-beta T cell activation	0.0026	0.0005	5.31	0.0486614
GO:0042308	negative regulation of protein import into nucleus	0.0026	0.0005	5.31	0.0486614
GO:0042711	maternal behavior	0.0026	0.0005	5.31	0.0486614
GO:0042754	negative regulation of circadian rhythm	0.0026	0.0005	5.31	0.0486614
GO:0043217	myelin maintenance	0.0026	0.0005	5.31	0.0486614
GO:0043303	mast cell degranulation	0.0026	0.0005	5.31	0.0486614
GO:0045078	positive regulation of interferon-gamma biosynthetic process	0.0026	0.0005	5.31	0.0486614
GO:0045123	cellular extravasation	0.0026	0.0005	5.31	0.0486614
GO:0048642	negative regulation of skeletal muscle tissue development	0.0026	0.0005	5.31	0.0486614
GO:0050847	progesterone receptor signaling pathway	0.0026	0.0005	5.31	0.0486614
GO:0055078	sodium ion homeostasis	0.0026	0.0005	5.31	0.0486614
GO:0055094	response to lipoprotein particle	0.0026	0.0005	5.31	0.0486614
GO:0060174	limb bud formation	0.0026	0.0005	5.31	0.0486614
GO:0060439	trachea morphogenesis	0.0026	0.0005	5.31	0.0486614
GO:0060452	positive regulation of cardiac muscle contraction	0.0026	0.0005	5.31	0.0486614
GO:0060736	prostate gland growth	0.0026	0.0005	5.31	0.0486614
GO:0060766	negative regulation of androgen receptor signaling pathway	0.0026	0.0005	5.31	0.0486614
GO:0061065	regulation of dauer larval development	0.0026	0.0005	5.31	0.0486614
GO:0071372	cellular response to follicle-stimulating hormone stimulus	0.0026	0.0005	5.31	0.0486614
GO:0071803	positive regulation of podosome assembly	0.0026	0.0005	5.31	0.0486614
GO:0086002	cardiac muscle cell action potential involved in contraction	0.0026	0.0005	5.31	0.0486614
GO:0086010	membrane depolarization during action potential	0.0026	0.0005	5.31	0.0486614
GO:0086065	cell communication involved in cardiac conduction	0.0026	0.0005	5.31	0.0486614
GO:0090025	regulation of monocyte chemotaxis	0.0026	0.0005	5.31	0.0486614
GO:0090027	negative regulation of monocyte chemotaxis	0.0026	0.0005	5.31	0.0486614
GO:0090344	negative regulation of cell aging	0.0026	0.0005	5.31	0.0486614
GO:1900425	negative regulation of defense response to bacterium	0.0026	0.0005	5.31	0.0486614
GO:1901223	negative regulation of NIK/NF-kappaB signaling	0.0026	0.0005	5.31	0.0486614
GO:1902459	positive regulation of stem cell population maintenance	0.0026	0.0005	5.31	0.0486614
GO:1903071	positive regulation of ER-associated ubiquitin-dependent protein catabolic process	0.0026	0.0005	5.31	0.0486614
GO:1904355	positive regulation of telomere capping	0.0026	0.0005	5.31	0.0486614
GO:2000758	positive regulation of peptidyl-lysine acetylation	0.0026	0.0005	5.31	0.0486614
GO:2000969	positive regulation of AMPA receptor activity	0.0026	0.0005	5.31	0.0486614
GO:1901701	cellular response to oxygen-containing compound	0.029	0.02	1.45	0.0487628
GO:0098542	defense response to other organism	0.0119	0.0064	1.87	0.0493993
GO:0032101	regulation of response to external stimulus	0.0211	0.0135	1.56	0.0495708
GO:0002683	negative regulation of immune system process	0.0145	0.0083	1.74	0.0498617
GO:0046676	negative regulation of insulin secretion	0.0053	0.0019	2.79	0.0499629
GO:2000573	positive regulation of DNA biosynthetic process	0.0053	0.0019	2.79	0.0499629

## Sheet: PE vs. PO
List of GO terms significantly enriched
Biological Processes								Cellular Components								Molecular Functions
ID	Description	GeneRatio	BgRatio	enrich_factor	pvalue			ID	Description	GeneRatio	BgRatio	enrich_factor	pvalue			ID	Description	GeneRatio	BgRatio	enrich_factor	pvalue
GO:0071376	cellular response to corticotropin-releasing hormone stimulus	0.024	0.0003	80.58	1.86646e-06			GO:0031012	extracellular matrix	0.068	0.0088	7.69	6.48467e-07			GO:0004222	metalloendopeptidase activity	0.0604	0.008	7.6	2.68898e-06
GO:0006941	striated muscle contraction	0.032	0.0023	14.01	0.000166762			GO:0030485	smooth muscle contractile fiber	0.0136	0.0003	51.27	0.000499615			GO:0008307	structural constituent of muscle	0.0403	0.003	13.45	4.62908e-06
GO:0006936	muscle contraction	0.04	0.0056	7.19	0.00062567			GO:0005862	muscle thin filament tropomyosin	0.0136	0.0004	30.76	0.00163706			GO:0005198	structural molecule activity	0.0537	0.0164	3.27	0.00316947
GO:0003015	heart process	0.032	0.0033	9.77	0.000700192			GO:0030016	myofibril	0.034	0.0069	4.93	0.00342493			GO:0004879	nuclear receptor activity	0.0201	0.0022	9.06	0.00425166
GO:0060048	cardiac muscle contraction	0.024	0.0015	16.12	0.000761371			GO:0043292	contractile fiber	0.034	0.0072	4.75	0.00402987			GO:0070403	NAD+ binding	0.0134	0.0008	17.44	0.00547457
GO:0010750	positive regulation of nitric oxide mediated signal transduction	0.016	0.0004	40.29	0.000901978			GO:0005614	interstitial matrix	0.0136	0.0008	17.09	0.00569525			GO:0008083	growth factor activity	0.0336	0.0077	4.36	0.00579408
GO:0030574	collagen catabolic process	0.016	0.0004	40.29	0.000901978			GO:0005865	striated muscle thin filament	0.0136	0.0009	15.38	0.00705861			GO:0008270	zinc ion binding	0.1007	0.0493	2.04	0.0066562
GO:0003012	muscle system process	0.04	0.0061	6.6	0.000927543			GO:0036379	myofilament	0.0136	0.0009	15.38	0.00705861			GO:0038024	cargo receptor activity	0.0134	0.0009	15.7	0.00678625
GO:0008015	blood circulation	0.04	0.0063	6.39	0.00107449			GO:0030018	Z disc	0.0272	0.0054	5.04	0.00807241			GO:0005242	inward rectifier potassium channel activity	0.0134	0.0011	12.07	0.0114721
GO:0006898	receptor-mediated endocytosis	0.032	0.0037	8.71	0.00108771			GO:0031901	early endosome membrane	0.0204	0.0028	7.21	0.00810955			GO:0003707	steroid hormone receptor activity	0.0201	0.0032	6.36	0.0114759
GO:0070252	actin-mediated cell contraction	0.024	0.0018	13.43	0.00132882			GO:0030017	sarcomere	0.0272	0.0055	4.96	0.00854368			GO:0004044	amidophosphoribosyltransferase activity	0.0067	0.0001	78.48	0.0127416
GO:0002138	retinoic acid biosynthetic process	0.016	0.0005	32.23	0.00149108			GO:0016013	syntrophin complex	0.0068	0.0001	76.9	0.0130042			GO:0009673	low-affinity phosphate transmembrane transporter activity	0.0067	0.0001	78.48	0.0127416
GO:0043066	negative regulation of apoptotic process	0.08	0.0265	3.02	0.00176487			GO:0034678	integrin alpha8-beta1 complex	0.0068	0.0001	76.9	0.0130042			GO:0017098	sulfonylurea receptor binding	0.0067	0.0001	78.48	0.0127416
GO:0060047	heart contraction	0.024	0.002	12.09	0.00182313			GO:0034681	integrin alpha11-beta1 complex	0.0068	0.0001	76.9	0.0130042			GO:0022841	potassium ion leak channel activity	0.0067	0.0001	78.48	0.0127416
GO:0007155	cell adhesion	0.072	0.0223	3.22	0.00191541			GO:0097489	multivesicular body, internal vesicle lumen	0.0068	0.0001	76.9	0.0130042			GO:0031696	alpha-2C adrenergic receptor binding	0.0067	0.0001	78.48	0.0127416
GO:0003013	circulatory system process	0.04	0.0072	5.52	0.00208089			GO:1902937	inward rectifier potassium channel complex	0.0068	0.0001	76.9	0.0130042			GO:0032795	heterotrimeric G-protein binding	0.0067	0.0001	78.48	0.0127416
GO:0097435	supramolecular fiber organization	0.056	0.0145	3.86	0.00223574			GO:0015629	actin cytoskeleton	0.0408	0.0135	3.02	0.0147974			GO:0033781	cholesterol 24-hydroxylase activity	0.0067	0.0001	78.48	0.0127416
GO:0007595	lactation	0.016	0.0007	23.02	0.00308065			GO:0042383	sarcolemma	0.0204	0.0038	5.36	0.0181941			GO:0038064	collagen receptor activity	0.0067	0.0001	78.48	0.0127416
GO:0030049	muscle filament sliding	0.016	0.0007	23.02	0.00308065			GO:0005604	basement membrane	0.0204	0.004	5.13	0.0205318			GO:0047349	D-ribitol-5-phosphate cytidylyltransferase activity	0.0067	0.0001	78.48	0.0127416
GO:0033275	actin-myosin filament sliding	0.016	0.0007	23.02	0.00308065			GO:0005596	collagen type XIV trimer	0.0068	0.0002	38.45	0.0258405			GO:0070320	inward rectifier potassium channel inhibitor activity	0.0067	0.0001	78.48	0.0127416
GO:0042417	dopamine metabolic process	0.016	0.0007	23.02	0.00308065			GO:0008282	inward rectifying potassium channel	0.0068	0.0002	38.45	0.0258405			GO:0008092	cytoskeletal protein binding	0.0537	0.0214	2.51	0.0146879
GO:0042532	negative regulation of tyrosine phosphorylation of STAT protein	0.016	0.0007	23.02	0.00308065			GO:0030681	multimeric ribonuclease P complex	0.0068	0.0002	38.45	0.0258405			GO:0020037	heme binding	0.0336	0.0097	3.44	0.0152028
GO:0051451	myoblast migration	0.016	0.0007	23.02	0.00308065			GO:0032585	multivesicular body membrane	0.0068	0.0002	38.45	0.0258405			GO:0005201	extracellular matrix structural constituent	0.0201	0.0038	5.35	0.0183403
GO:0030048	actin filament-based movement	0.024	0.0024	10.07	0.00312195			GO:0097487	multivesicular body, internal vesicle	0.0068	0.0002	38.45	0.0258405			GO:0005044	scavenger receptor activity	0.0201	0.0038	5.23	0.0194707
GO:0045444	fat cell differentiation	0.032	0.0054	5.97	0.00442978			GO:1901588	dendritic microtubule	0.0068	0.0002	38.45	0.0258405			GO:0005509	calcium ion binding	0.0805	0.0411	1.96	0.0199343
GO:0042574	retinal metabolic process	0.016	0.0009	17.91	0.0051959			GO:0099081	supramolecular polymer	0.0408	0.0154	2.65	0.0260326			GO:0035035	histone acetyltransferase binding	0.0134	0.0015	8.72	0.0215876
GO:0035914	skeletal muscle cell differentiation	0.024	0.0029	8.34	0.00538781			GO:0099512	supramolecular fiber	0.0408	0.0154	2.65	0.0260326			GO:0004104	cholinesterase activity	0.0067	0.0002	39.24	0.0253219
GO:0050999	regulation of nitric-oxide synthase activity	0.016	0.001	16.12	0.00644234			GO:0008305	integrin complex	0.0136	0.0018	7.69	0.0273801			GO:0004666	prostaglandin-endoperoxide synthase activity	0.0067	0.0002	39.24	0.0253219
GO:0009712	catechol-containing compound metabolic process	0.016	0.0011	14.65	0.00781035			GO:0099080	supramolecular complex	0.0408	0.0157	2.61	0.0280008			GO:0015272	ATP-activated inward rectifier potassium channel activity	0.0067	0.0002	39.24	0.0253219
GO:0006584	catecholamine metabolic process	0.016	0.0012	13.43	0.00929676			GO:0016459	myosin complex	0.0204	0.0049	4.19	0.0345787			GO:0034714	type III transforming growth factor beta receptor binding	0.0067	0.0002	39.24	0.0253219
GO:0043330	response to exogenous dsRNA	0.016	0.0012	13.43	0.00929676			GO:0044853	plasma membrane raft	0.0136	0.002	6.69	0.0355493			GO:0046592	polyamine oxidase activity	0.0067	0.0002	39.24	0.0253219
GO:1903524	positive regulation of blood circulation	0.016	0.0012	13.43	0.00929676			GO:0005593	FACIT collagen trimer	0.0068	0.0003	25.63	0.038511			GO:0070052	collagen V binding	0.0067	0.0002	39.24	0.0253219
GO:0043154	negative regulation of cysteine-type endopeptidase activity involved in apoptotic process	0.024	0.0036	6.71	0.00988636			GO:0030934	anchoring collagen complex	0.0068	0.0003	25.63	0.038511			GO:0086008	voltage-gated potassium channel activity involved in cardiac muscle cell action potential repolarization	0.0067	0.0002	39.24	0.0253219
GO:0033138	positive regulation of peptidyl-serine phosphorylation	0.024	0.0037	6.53	0.0106627			GO:0043235	receptor complex	0.0272	0.0094	2.9	0.0493204			GO:0097001	ceramide binding	0.0067	0.0002	39.24	0.0253219
GO:0098657	import into cell	0.04	0.0107	3.73	0.0109647											GO:0098639	collagen binding involved in cell-matrix adhesion	0.0067	0.0002	39.24	0.0253219
GO:0071375	cellular response to peptide hormone stimulus	0.032	0.0069	4.6	0.0110382											GO:0015485	cholesterol binding	0.0134	0.0019	7.13	0.0315327
GO:0021766	hippocampus development	0.024	0.0039	6.2	0.0123188											GO:0001758	retinal dehydrogenase activity	0.0067	0.0003	26.16	0.0377429
GO:1902905	positive regulation of supramolecular fiber organization	0.024	0.0039	6.2	0.0123188											GO:0004798	thymidylate kinase activity	0.0067	0.0003	26.16	0.0377429
GO:0006188	IMP biosynthetic process	0.008	0.0001	80.58	0.0124106											GO:0004952	dopamine neurotransmitter receptor activity	0.0067	0.0003	26.16	0.0377429
GO:0009444	pyruvate oxidation	0.008	0.0001	80.58	0.0124106											GO:0005113	patched binding	0.0067	0.0003	26.16	0.0377429
GO:0010694	positive regulation of alkaline phosphatase activity	0.008	0.0001	80.58	0.0124106											GO:0016628	oxidoreductase activity, acting on the CH-CH group of donors, NAD or NADP as acceptor	0.0067	0.0003	26.16	0.0377429
GO:0014841	skeletal muscle satellite cell proliferation	0.008	0.0001	80.58	0.0124106											GO:0033204	ribonuclease P RNA binding	0.0067	0.0003	26.16	0.0377429
GO:0014856	skeletal muscle cell proliferation	0.008	0.0001	80.58	0.0124106											GO:0036033	mediator complex binding	0.0067	0.0003	26.16	0.0377429
GO:0021768	nucleus accumbens development	0.008	0.0001	80.58	0.0124106											GO:0051380	norepinephrine binding	0.0067	0.0003	26.16	0.0377429
GO:0021775	smoothened signaling pathway involved in ventral spinal cord interneuron specification	0.008	0.0001	80.58	0.0124106											GO:1902282	voltage-gated potassium channel activity involved in ventricular cardiac muscle cell action potential repolarization	0.0067	0.0003	26.16	0.0377429
GO:0021776	smoothened signaling pathway involved in spinal cord motor neuron cell fate specification	0.008	0.0001	80.58	0.0124106											GO:0044325	ion channel binding	0.0201	0.0051	3.92	0.0409435
GO:0022018	lateral ganglionic eminence cell proliferation	0.008	0.0001	80.58	0.0124106											GO:0005506	iron ion binding	0.0268	0.0091	2.96	0.0463928
GO:0031394	positive regulation of prostaglandin biosynthetic process	0.008	0.0001	80.58	0.0124106											GO:0004252	serine-type endopeptidase activity	0.0268	0.0092	2.91	0.0491003
GO:0031622	positive regulation of fever generation	0.008	0.0001	80.58	0.0124106											GO:0005178	integrin binding	0.0201	0.0056	3.62	0.0499445
GO:0032765	positive regulation of mast cell cytokine production	0.008	0.0001	80.58	0.0124106
GO:0033484	nitric oxide homeostasis	0.008	0.0001	80.58	0.0124106
GO:0038097	positive regulation of mast cell activation by Fc-epsilon receptor signaling pathway	0.008	0.0001	80.58	0.0124106
GO:0043435	response to corticotropin-releasing hormone	0.008	0.0001	80.58	0.0124106
GO:0044854	plasma membrane raft assembly	0.008	0.0001	80.58	0.0124106
GO:0046040	IMP metabolic process	0.008	0.0001	80.58	0.0124106
GO:0051464	positive regulation of cortisol secretion	0.008	0.0001	80.58	0.0124106
GO:0055014	atrial cardiac muscle cell development	0.008	0.0001	80.58	0.0124106
GO:0055015	ventricular cardiac muscle cell development	0.008	0.0001	80.58	0.0124106
GO:0060075	regulation of resting membrane potential	0.008	0.0001	80.58	0.0124106
GO:0060166	olfactory pit development	0.008	0.0001	80.58	0.0124106
GO:0060353	regulation of cell adhesion molecule production	0.008	0.0001	80.58	0.0124106
GO:0060366	lambdoid suture morphogenesis	0.008	0.0001	80.58	0.0124106
GO:0060367	sagittal suture morphogenesis	0.008	0.0001	80.58	0.0124106
GO:0060873	anterior semicircular canal development	0.008	0.0001	80.58	0.0124106
GO:0060875	lateral semicircular canal development	0.008	0.0001	80.58	0.0124106
GO:0061159	establishment of bipolar cell polarity involved in cell morphogenesis	0.008	0.0001	80.58	0.0124106
GO:0071471	cellular response to non-ionic osmotic stress	0.008	0.0001	80.58	0.0124106
GO:0071881	adenylate cyclase-inhibiting adrenergic receptor signaling pathway	0.008	0.0001	80.58	0.0124106
GO:0071882	phospholipase C-activating adrenergic receptor signaling pathway	0.008	0.0001	80.58	0.0124106
GO:0075509	endocytosis involved in viral entry into host cell	0.008	0.0001	80.58	0.0124106
GO:0086011	membrane repolarization during action potential	0.008	0.0001	80.58	0.0124106
GO:0086013	membrane repolarization during cardiac muscle cell action potential	0.008	0.0001	80.58	0.0124106
GO:0097213	regulation of lysosomal membrane permeability	0.008	0.0001	80.58	0.0124106
GO:0098915	membrane repolarization during ventricular cardiac muscle cell action potential	0.008	0.0001	80.58	0.0124106
GO:0099622	cardiac muscle cell membrane repolarization	0.008	0.0001	80.58	0.0124106
GO:0099625	ventricular cardiac muscle cell membrane repolarization	0.008	0.0001	80.58	0.0124106
GO:1900085	negative regulation of peptidyl-tyrosine autophosphorylation	0.008	0.0001	80.58	0.0124106
GO:1900625	positive regulation of monocyte aggregation	0.008	0.0001	80.58	0.0124106
GO:1903598	positive regulation of gap junction assembly	0.008	0.0001	80.58	0.0124106
GO:1903609	negative regulation of inward rectifier potassium channel activity	0.008	0.0001	80.58	0.0124106
GO:1903800	positive regulation of production of miRNAs involved in gene silencing by miRNA	0.008	0.0001	80.58	0.0124106
GO:1905166	negative regulation of lysosomal protein catabolic process	0.008	0.0001	80.58	0.0124106
GO:1905671	regulation of lysosome organization	0.008	0.0001	80.58	0.0124106
GO:2000286	receptor internalization involved in canonical Wnt signaling pathway	0.008	0.0001	80.58	0.0124106
GO:0010522	regulation of calcium ion transport into cytosol	0.016	0.0014	11.51	0.0126124
GO:0032233	positive regulation of actin filament bundle assembly	0.016	0.0014	11.51	0.0126124
GO:0033137	negative regulation of peptidyl-serine phosphorylation	0.016	0.0014	11.51	0.0126124
GO:0048662	negative regulation of smooth muscle cell proliferation	0.016	0.0014	11.51	0.0126124
GO:0030534	adult behavior	0.032	0.0073	4.36	0.0133394
GO:0098609	cell-cell adhesion	0.04	0.0113	3.53	0.0136215
GO:0007052	mitotic spindle organization	0.024	0.0041	5.9	0.0141143
GO:0007259	receptor signaling pathway via JAK-STAT	0.016	0.0015	10.74	0.0144357
GO:0007589	body fluid secretion	0.016	0.0015	10.74	0.0144357
GO:0008217	regulation of blood pressure	0.024	0.0042	5.76	0.0150649
GO:1901653	cellular response to peptide	0.032	0.0076	4.19	0.0152518
GO:0030029	actin filament-based process	0.048	0.0166	2.89	0.0176507
GO:0032570	response to progesterone	0.016	0.0017	9.48	0.0183983
GO:0043331	response to dsRNA	0.016	0.0017	9.48	0.0183983
GO:0060324	face development	0.016	0.0017	9.48	0.0183983
GO:0051495	positive regulation of cytoskeleton organization	0.024	0.0047	5.14	0.0203506
GO:0046785	microtubule polymerization	0.016	0.0018	8.95	0.020532
GO:0031623	receptor internalization	0.016	0.0019	8.48	0.0227636
GO:0043112	receptor metabolic process	0.016	0.0019	8.48	0.0227636
GO:0007015	actin filament organization	0.032	0.0087	3.66	0.0237028
GO:0072001	renal system development	0.032	0.0087	3.66	0.0237028
GO:0006928	movement of cell or subcellular component	0.08	0.0389	2.06	0.0237976
GO:0000712	resolution of meiotic recombination intermediates	0.008	0.0002	40.29	0.0246685
GO:0002072	optic cup morphogenesis involved in camera-type eye development	0.008	0.0002	40.29	0.0246685
GO:0002276	basophil activation involved in immune response	0.008	0.0002	40.29	0.0246685
GO:0006543	glutamine catabolic process	0.008	0.0002	40.29	0.0246685
GO:0006850	mitochondrial pyruvate transmembrane transport	0.008	0.0002	40.29	0.0246685
GO:0007564	regulation of chitin-based cuticle tanning	0.008	0.0002	40.29	0.0246685
GO:0019065	receptor-mediated endocytosis of virus by host cell	0.008	0.0002	40.29	0.0246685
GO:0031247	actin rod assembly	0.008	0.0002	40.29	0.0246685
GO:0033483	gas homeostasis	0.008	0.0002	40.29	0.0246685
GO:0034139	regulation of toll-like receptor 3 signaling pathway	0.008	0.0002	40.29	0.0246685
GO:0035211	spermathecum morphogenesis	0.008	0.0002	40.29	0.0246685
GO:0042340	keratan sulfate catabolic process	0.008	0.0002	40.29	0.0246685
GO:0044784	metaphase/anaphase transition of cell cycle	0.008	0.0002	40.29	0.0246685
GO:0044857	plasma membrane raft organization	0.008	0.0002	40.29	0.0246685
GO:0046794	transport of virus	0.008	0.0002	40.29	0.0246685
GO:0048082	regulation of adult chitin-containing cuticle pigmentation	0.008	0.0002	40.29	0.0246685
GO:0048548	regulation of pinocytosis	0.008	0.0002	40.29	0.0246685
GO:0051450	myoblast proliferation	0.008	0.0002	40.29	0.0246685
GO:0051866	general adaptation syndrome	0.008	0.0002	40.29	0.0246685
GO:0060005	vestibular reflex	0.008	0.0002	40.29	0.0246685
GO:0060060	post-embryonic retina morphogenesis in camera-type eye	0.008	0.0002	40.29	0.0246685
GO:0060355	positive regulation of cell adhesion molecule production	0.008	0.0002	40.29	0.0246685
GO:0060364	frontal suture morphogenesis	0.008	0.0002	40.29	0.0246685
GO:0060431	primary lung bud formation	0.008	0.0002	40.29	0.0246685
GO:0060665	regulation of branching involved in salivary gland morphogenesis by mesenchymal-epithelial signaling	0.008	0.0002	40.29	0.0246685
GO:0070257	positive regulation of mucus secretion	0.008	0.0002	40.29	0.0246685
GO:0070384	Harderian gland development	0.008	0.0002	40.29	0.0246685
GO:0070667	negative regulation of mast cell proliferation	0.008	0.0002	40.29	0.0246685
GO:0071455	cellular response to hyperoxia	0.008	0.0002	40.29	0.0246685
GO:0071603	endothelial cell-cell adhesion	0.008	0.0002	40.29	0.0246685
GO:0072144	glomerular mesangial cell development	0.008	0.0002	40.29	0.0246685
GO:0072584	caveolin-mediated endocytosis	0.008	0.0002	40.29	0.0246685
GO:0086098	angiotensin-activated signaling pathway involved in heart process	0.008	0.0002	40.29	0.0246685
GO:1901979	regulation of inward rectifier potassium channel activity	0.008	0.0002	40.29	0.0246685
GO:1902219	negative regulation of intrinsic apoptotic signaling pathway in response to osmotic stress	0.008	0.0002	40.29	0.0246685
GO:1902724	positive regulation of skeletal muscle satellite cell proliferation	0.008	0.0002	40.29	0.0246685
GO:1902947	regulation of tau-protein kinase activity	0.008	0.0002	40.29	0.0246685
GO:1903208	negative regulation of hydrogen peroxide-induced neuron death	0.008	0.0002	40.29	0.0246685
GO:1903596	regulation of gap junction assembly	0.008	0.0002	40.29	0.0246685
GO:1905073	regulation of tight junction disassembly	0.008	0.0002	40.29	0.0246685
GO:1905075	positive regulation of tight junction disassembly	0.008	0.0002	40.29	0.0246685
GO:1905340	regulation of protein localization to kinetochore	0.008	0.0002	40.29	0.0246685
GO:1990418	response to insulin-like growth factor stimulus	0.008	0.0002	40.29	0.0246685
GO:2000721	positive regulation of transcription from RNA polymerase II promoter involved in smooth muscle cell differentiation	0.008	0.0002	40.29	0.0246685
GO:0001658	branching involved in ureteric bud morphogenesis	0.016	0.002	8.06	0.0250903
GO:0030198	extracellular matrix organization	0.032	0.0089	3.58	0.0254908
GO:0032870	cellular response to hormone stimulus	0.04	0.0134	2.98	0.0262465
GO:0007442	hindgut morphogenesis	0.016	0.0021	7.67	0.0275095
GO:0030199	collagen fibril organization	0.016	0.0021	7.67	0.0275095
GO:0043434	response to peptide hormone	0.032	0.0092	3.47	0.0283218
GO:0051674	localization of cell	0.056	0.0236	2.37	0.0286102
GO:0050679	positive regulation of epithelial cell proliferation	0.024	0.0054	4.48	0.029253
GO:0031109	microtubule polymerization or depolymerization	0.016	0.0022	7.33	0.0300185
GO:0001655	urogenital system development	0.032	0.0094	3.39	0.0303092
GO:0001666	response to hypoxia	0.032	0.0094	3.39	0.0303092
GO:0048870	cell motility	0.056	0.0241	2.32	0.0315354
GO:0055001	muscle cell development	0.024	0.0056	4.32	0.0321179
GO:0006942	regulation of striated muscle contraction	0.016	0.0023	7.01	0.0326149
GO:0007009	plasma membrane organization	0.016	0.0023	7.01	0.0326149
GO:0072002	Malpighian tubule development	0.016	0.0023	7.01	0.0326149
GO:1902903	regulation of supramolecular fiber organization	0.032	0.0097	3.29	0.0334416
GO:0009725	response to hormone	0.048	0.0195	2.47	0.0351207
GO:0001656	metanephros development	0.016	0.0024	6.71	0.0352961
GO:0014902	myotube differentiation	0.016	0.0024	6.71	0.0352961
GO:0031100	animal organ regeneration	0.016	0.0024	6.71	0.0352961
GO:0043462	regulation of ATPase activity	0.016	0.0024	6.71	0.0352961
GO:0051258	protein polymerization	0.016	0.0024	6.71	0.0352961
GO:0051496	positive regulation of stress fiber assembly	0.016	0.0024	6.71	0.0352961
GO:0055117	regulation of cardiac muscle contraction	0.016	0.0024	6.71	0.0352961
GO:1901880	negative regulation of protein depolymerization	0.016	0.0024	6.71	0.0352961
GO:0090257	regulation of muscle system process	0.024	0.0059	4.1	0.0366802
GO:0003032	detection of oxygen	0.008	0.0003	26.86	0.0367754
GO:0003057	regulation of the force of heart contraction by chemical signal	0.008	0.0003	26.86	0.0367754
GO:0003417	growth plate cartilage development	0.008	0.0003	26.86	0.0367754
GO:0006233	dTDP biosynthetic process	0.008	0.0003	26.86	0.0367754
GO:0006707	cholesterol catabolic process	0.008	0.0003	26.86	0.0367754
GO:0009112	nucleobase metabolic process	0.008	0.0003	26.86	0.0367754
GO:0010936	negative regulation of macrophage cytokine production	0.008	0.0003	26.86	0.0367754
GO:0014719	skeletal muscle satellite cell activation	0.008	0.0003	26.86	0.0367754
GO:0014816	skeletal muscle satellite cell differentiation	0.008	0.0003	26.86	0.0367754
GO:0033007	negative regulation of mast cell activation involved in immune response	0.008	0.0003	26.86	0.0367754
GO:0035435	phosphate ion transmembrane transport	0.008	0.0003	26.86	0.0367754
GO:0040016	embryonic cleavage	0.008	0.0003	26.86	0.0367754
GO:0042416	dopamine biosynthetic process	0.008	0.0003	26.86	0.0367754
GO:0043576	regulation of respiratory gaseous exchange	0.008	0.0003	26.86	0.0367754
GO:0043654	recognition of apoptotic cell	0.008	0.0003	26.86	0.0367754
GO:0044860	protein localization to plasma membrane raft	0.008	0.0003	26.86	0.0367754
GO:0045060	negative thymic T cell selection	0.008	0.0003	26.86	0.0367754
GO:0045989	positive regulation of striated muscle contraction	0.008	0.0003	26.86	0.0367754
GO:0046112	nucleobase biosynthetic process	0.008	0.0003	26.86	0.0367754
GO:0046639	negative regulation of alpha-beta T cell differentiation	0.008	0.0003	26.86	0.0367754
GO:0048079	regulation of cuticle pigmentation	0.008	0.0003	26.86	0.0367754
GO:0048550	negative regulation of pinocytosis	0.008	0.0003	26.86	0.0367754
GO:0060278	regulation of ovulation	0.008	0.0003	26.86	0.0367754
GO:0060544	regulation of necroptotic process	0.008	0.0003	26.86	0.0367754
GO:0060547	negative regulation of necrotic cell death	0.008	0.0003	26.86	0.0367754
GO:0070141	response to UV-A	0.008	0.0003	26.86	0.0367754
GO:0070242	thymocyte apoptotic process	0.008	0.0003	26.86	0.0367754
GO:0070483	detection of hypoxia	0.008	0.0003	26.86	0.0367754
GO:0086103	G protein-coupled receptor signaling pathway involved in heart process	0.008	0.0003	26.86	0.0367754
GO:0090131	mesenchyme migration	0.008	0.0003	26.86	0.0367754
GO:1900020	positive regulation of protein kinase C activity	0.008	0.0003	26.86	0.0367754
GO:1900084	regulation of peptidyl-tyrosine autophosphorylation	0.008	0.0003	26.86	0.0367754
GO:1901844	regulation of cell communication by electrical coupling involved in cardiac conduction	0.008	0.0003	26.86	0.0367754
GO:1904406	negative regulation of nitric oxide metabolic process	0.008	0.0003	26.86	0.0367754
GO:1904754	positive regulation of vascular associated smooth muscle cell migration	0.008	0.0003	26.86	0.0367754
GO:1905342	positive regulation of protein localization to kinetochore	0.008	0.0003	26.86	0.0367754
GO:1990834	response to odorant	0.008	0.0003	26.86	0.0367754
GO:2000535	regulation of entry of bacterium into host cell	0.008	0.0003	26.86	0.0367754
GO:0009409	response to cold	0.016	0.0025	6.45	0.0380596
GO:0018958	phenol-containing compound metabolic process	0.016	0.0025	6.45	0.0380596
GO:0007229	integrin-mediated signaling pathway	0.024	0.0061	3.96	0.0398969
GO:0006811	ion transport	0.048	0.0202	2.38	0.0405781
GO:0097164	ammonium ion metabolic process	0.016	0.0026	6.2	0.040903
GO:0043242	negative regulation of protein-containing complex disassembly	0.016	0.0027	5.97	0.043824
GO:0050885	neuromuscular process controlling balance	0.016	0.0027	5.97	0.043824
GO:0051492	regulation of stress fiber assembly	0.016	0.0027	5.97	0.043824
GO:0016477	cell migration	0.056	0.026	2.15	0.0444676
GO:1901652	response to peptide	0.032	0.0107	2.98	0.0452052
GO:0072657	protein localization to membrane	0.032	0.0108	2.96	0.0464938
GO:0048660	regulation of smooth muscle cell proliferation	0.016	0.0028	5.76	0.0468201
GO:0006144	purine nucleobase metabolic process	0.008	0.0004	20.14	0.0487332
GO:0006598	polyamine catabolic process	0.008	0.0004	20.14	0.0487332
GO:0007091	metaphase/anaphase transition of mitotic cell cycle	0.008	0.0004	20.14	0.0487332
GO:0009113	purine nucleobase biosynthetic process	0.008	0.0004	20.14	0.0487332
GO:0009713	catechol-containing compound biosynthetic process	0.008	0.0004	20.14	0.0487332
GO:0010107	potassium ion import across plasma membrane	0.008	0.0004	20.14	0.0487332
GO:0010649	regulation of cell communication by electrical coupling	0.008	0.0004	20.14	0.0487332
GO:0010935	regulation of macrophage cytokine production	0.008	0.0004	20.14	0.0487332
GO:0014829	vascular associated smooth muscle contraction	0.008	0.0004	20.14	0.0487332
GO:0019371	cyclooxygenase pathway	0.008	0.0004	20.14	0.0487332
GO:0021538	epithalamus development	0.008	0.0004	20.14	0.0487332
GO:0021631	optic nerve morphogenesis	0.008	0.0004	20.14	0.0487332
GO:0021798	forebrain dorsal/ventral pattern formation	0.008	0.0004	20.14	0.0487332
GO:0021861	forebrain radial glial cell differentiation	0.008	0.0004	20.14	0.0487332
GO:0021986	habenula development	0.008	0.0004	20.14	0.0487332
GO:0032769	negative regulation of monooxygenase activity	0.008	0.0004	20.14	0.0487332
GO:0032911	negative regulation of transforming growth factor beta1 production	0.008	0.0004	20.14	0.0487332
GO:0033631	cell-cell adhesion mediated by integrin	0.008	0.0004	20.14	0.0487332
GO:0034123	positive regulation of toll-like receptor signaling pathway	0.008	0.0004	20.14	0.0487332
GO:0034141	positive regulation of toll-like receptor 3 signaling pathway	0.008	0.0004	20.14	0.0487332
GO:0035385	Roundabout signaling pathway	0.008	0.0004	20.14	0.0487332
GO:0035624	receptor transactivation	0.008	0.0004	20.14	0.0487332
GO:0035726	common myeloid progenitor cell proliferation	0.008	0.0004	20.14	0.0487332
GO:0042311	vasodilation	0.008	0.0004	20.14	0.0487332
GO:0042448	progesterone metabolic process	0.008	0.0004	20.14	0.0487332
GO:0044320	cellular response to leptin stimulus	0.008	0.0004	20.14	0.0487332
GO:0045741	positive regulation of epidermal growth factor-activated receptor activity	0.008	0.0004	20.14	0.0487332
GO:0046189	phenol-containing compound biosynthetic process	0.008	0.0004	20.14	0.0487332
GO:0048752	semicircular canal morphogenesis	0.008	0.0004	20.14	0.0487332
GO:0060056	mammary gland involution	0.008	0.0004	20.14	0.0487332
GO:0060161	positive regulation of dopamine receptor signaling pathway	0.008	0.0004	20.14	0.0487332
GO:0060449	bud elongation involved in lung branching	0.008	0.0004	20.14	0.0487332
GO:0060478	acrosomal vesicle exocytosis	0.008	0.0004	20.14	0.0487332
GO:0060831	smoothened signaling pathway involved in dorsal/ventral neural tube patterning	0.008	0.0004	20.14	0.0487332
GO:0061050	regulation of cell growth involved in cardiac muscle cell development	0.008	0.0004	20.14	0.0487332
GO:0070836	caveola assembly	0.008	0.0004	20.14	0.0487332
GO:0086001	cardiac muscle cell action potential	0.008	0.0004	20.14	0.0487332
GO:0086003	cardiac muscle cell contraction	0.008	0.0004	20.14	0.0487332
GO:0086009	membrane repolarization	0.008	0.0004	20.14	0.0487332
GO:0098909	regulation of cardiac muscle cell action potential involved in regulation of contraction	0.008	0.0004	20.14	0.0487332
GO:0150077	regulation of neuroinflammatory response	0.008	0.0004	20.14	0.0487332
GO:1901299	negative regulation of hydrogen peroxide-mediated programmed cell death	0.008	0.0004	20.14	0.0487332
GO:1903044	protein localization to membrane raft	0.008	0.0004	20.14	0.0487332
GO:1903069	regulation of ER-associated ubiquitin-dependent protein catabolic process	0.008	0.0004	20.14	0.0487332
GO:1903361	protein localization to basolateral plasma membrane	0.008	0.0004	20.14	0.0487332
GO:1904886	beta-catenin destruction complex disassembly	0.008	0.0004	20.14	0.0487332
GO:2000253	positive regulation of feeding behavior	0.008	0.0004	20.14	0.0487332
GO:0071417	cellular response to organonitrogen compound	0.032	0.011	2.9	0.049132
GO:0030879	mammary gland development	0.016	0.0029	5.56	0.0498892
GO:0097746	regulation of blood vessel diameter	0.016	0.0029	5.56	0.0498892
GO:0110020	regulation of actomyosin structure organization	0.016	0.0029	5.56	0.0498892

## Sheet: EA vs. PR
List of GO terms significantly enriched
Biological Processes								Cellular Components								Molecular Functions
ID	Description	GeneRatio	BgRatio	enrich_factor	pvalue			ID	Description	GeneRatio	BgRatio	enrich_factor	pvalue			ID	Description	GeneRatio	BgRatio	enrich_factor	pvalue
GO:0010771	negative regulation of cell morphogenesis involved in differentiation	0.0387	0.0025	15.6	1.67664e-06			GO:0071944	cell periphery	0.1951	0.0737	2.65	2.94487e-07			GO:0045499	chemorepellent activity	0.0215	0.0006	35.93	2.08963e-06
GO:0048846	axon extension involved in axon guidance	0.0258	0.0007	37.13	1.82193e-06			GO:0005576	extracellular region	0.1524	0.0545	2.8	2.69599e-06			GO:0048495	Roundabout binding	0.0161	0.0003	62.87	3.96027e-06
GO:0050919	negative chemotaxis	0.0323	0.0016	20.31	3.08243e-06			GO:0016020	membrane	0.2439	0.1262	1.93	2.38381e-05			GO:0043237	laminin-1 binding	0.0161	0.0003	47.15	1.56551e-05
GO:1902744	negative regulation of lamellipodium organization	0.0194	0.0003	64.98	3.57541e-06			GO:0016528	sarcoplasm	0.0244	0.0012	19.69	3.81702e-05			GO:0005509	calcium ion binding	0.1129	0.0411	2.74	2.58113e-05
GO:0031345	negative regulation of cell projection organization	0.0452	0.0046	9.89	5.77405e-06			GO:0030016	myofibril	0.0427	0.0069	6.19	0.000132462			GO:0005102	signaling receptor binding	0.086	0.0296	2.91	0.00012827
GO:0050771	negative regulation of axonogenesis	0.0323	0.0019	17.1	7.90482e-06			GO:0043292	contractile fiber	0.0427	0.0072	5.96	0.000168121			GO:0050840	extracellular matrix binding	0.0215	0.0016	13.24	0.000199217
GO:0007155	cell adhesion	0.0903	0.0223	4.04	9.18139e-06			GO:0005615	extracellular space	0.1037	0.0383	2.71	0.000181035			GO:0051378	serotonin binding	0.0161	0.0007	23.58	0.000209077
GO:0010977	negative regulation of neuron projection development	0.0452	0.005	9.1	1.0234e-05			GO:0005608	laminin-3 complex	0.0122	0.0002	68.93	0.000209221			GO:0034987	immunoglobulin receptor binding	0.0108	0.0002	62.87	0.000251649
GO:1902904	negative regulation of supramolecular fiber organization	0.0452	0.0052	8.75	1.33589e-05			GO:0032992	protein-carbohydrate complex	0.0122	0.0002	68.93	0.000209221			GO:0043168	anion binding	0.0645	0.0194	3.32	0.000273452
GO:0023051	regulation of signaling	0.1806	0.0773	2.34	1.85894e-05			GO:0071666	Slit-Robo signaling complex	0.0122	0.0002	68.93	0.000209221			GO:0010314	phosphatidylinositol-5-phosphate binding	0.0161	0.0009	18.86	0.000437607
GO:0010975	regulation of neuron projection development	0.071	0.0149	4.77	1.90611e-05			GO:0030018	Z disc	0.0366	0.0054	6.78	0.000244331			GO:0005178	integrin binding	0.0323	0.0056	5.8	0.000566433
GO:0045664	regulation of neuron differentiation	0.0774	0.0188	4.13	3.36165e-05			GO:0033017	sarcoplasmic reticulum membrane	0.0183	0.0009	20.68	0.000333851			GO:0004478	methionine adenosyltransferase activity	0.0108	0.0003	41.91	0.000747027
GO:1902284	neuron projection extension involved in neuron projection guidance	0.0194	0.0005	38.99	3.49494e-05			GO:0031674	I band	0.0305	0.0041	7.49	0.000512625			GO:0005095	GTPase inhibitor activity	0.0108	0.0003	41.91	0.000747027
GO:1902668	negative regulation of axon guidance	0.0194	0.0005	38.99	3.49494e-05			GO:0097512	cardiac myofibril	0.0122	0.0004	34.46	0.00123146			GO:0016941	natriuretic peptide receptor activity	0.0108	0.0003	41.91	0.000747027
GO:0051129	negative regulation of cellular component organization	0.0774	0.019	4.08	3.72906e-05			GO:0030017	sarcomere	0.0305	0.0055	5.56	0.00200905			GO:0038191	neuropilin binding	0.0108	0.0003	41.91	0.000747027
GO:0010646	regulation of cell communication	0.1742	0.0762	2.29	3.87587e-05			GO:0030314	junctional membrane complex	0.0122	0.0004	27.57	0.00203287			GO:0004993	G protein-coupled serotonin receptor activity	0.0161	0.001	15.72	0.000783654
GO:0008015	blood circulation	0.0452	0.0063	7.22	4.7957e-05			GO:0016529	sarcoplasmic reticulum	0.0183	0.0016	11.49	0.00208449			GO:0008144	drug binding	0.0376	0.0083	4.54	0.000885426
GO:0009966	regulation of signal transduction	0.1613	0.0695	2.32	6.18923e-05			GO:0031235	intrinsic component of the cytoplasmic side of the plasma membrane	0.0122	0.0005	22.98	0.00302027			GO:0043394	proteoglycan binding	0.0161	0.0011	14.51	0.00100687
GO:0001558	regulation of cell growth	0.0581	0.0114	5.09	6.72208e-05			GO:0042383	sarcolemma	0.0244	0.0038	6.41	0.0033933			GO:0030545	receptor regulator activity	0.0269	0.0042	6.42	0.00104332
GO:0048251	elastic fiber assembly	0.0194	0.0006	32.49	6.91084e-05			GO:0099081	supramolecular polymer	0.0488	0.0154	3.17	0.00383167			GO:0099094	ligand-gated cation channel activity	0.0161	0.0012	13.47	0.00126654
GO:0120033	negative regulation of plasma membrane bounded cell projection assembly	0.0194	0.0006	32.49	6.91084e-05			GO:0099512	supramolecular fiber	0.0488	0.0154	3.17	0.00383167			GO:0098772	molecular function regulator	0.0753	0.0298	2.53	0.00133499
GO:1902667	regulation of axon guidance	0.0258	0.0016	16.25	8.5015e-05			GO:0099080	supramolecular complex	0.0488	0.0157	3.12	0.00424821			GO:0004720	protein-lysine 6-oxidase activity	0.0108	0.0003	31.44	0.0014784
GO:0010769	regulation of cell morphogenesis involved in differentiation	0.0516	0.0093	5.53	9.53802e-05			GO:0031224	intrinsic component of membrane	0.0793	0.0349	2.27	0.00483499			GO:0046965	retinoid X receptor binding	0.0108	0.0003	31.44	0.0014784
GO:0030837	negative regulation of actin filament polymerization	0.0258	0.0017	15.29	0.000109846			GO:0000786	nucleosome	0.0244	0.0042	5.74	0.00505909			GO:0043167	ion binding	0.0753	0.0306	2.46	0.00174192
GO:0120035	regulation of plasma membrane bounded cell projection organization	0.071	0.0181	3.93	0.000112244			GO:0043083	synaptic cleft	0.0122	0.0007	17.23	0.00553115			GO:0030695	GTPase regulator activity	0.0323	0.0077	4.19	0.00307984
GO:2000026	regulation of multicellular organismal development	0.129	0.0509	2.53	0.000113096			GO:0031226	intrinsic component of plasma membrane	0.0549	0.0203	2.71	0.00616815			GO:0015278	calcium-release channel activity	0.0108	0.0005	20.96	0.00361909
GO:0048843	negative regulation of axon extension involved in axon guidance	0.0194	0.0007	27.85	0.000119573			GO:0005886	plasma membrane	0.2012	0.1298	1.55	0.00634015			GO:0099604	ligand-gated calcium channel activity	0.0108	0.0005	20.96	0.00361909
GO:0003013	circulatory system process	0.0452	0.0072	6.23	0.000124209			GO:0009986	cell surface	0.0488	0.018	2.7	0.00974981			GO:0048018	receptor ligand activity	0.0215	0.0036	5.99	0.00432769
GO:1902903	regulation of supramolecular fiber organization	0.0516	0.0097	5.3	0.000128027			GO:0005856	cytoskeleton	0.0915	0.0468	1.95	0.00996474			GO:0005217	intracellular ligand-gated ion channel activity	0.0108	0.0006	17.96	0.00501384
GO:0030517	negative regulation of axon extension	0.0258	0.0018	14.44	0.000139546			GO:0005606	laminin-1 complex	0.0061	0.0001	68.93	0.0145081			GO:0042974	retinoic acid receptor binding	0.0108	0.0006	17.96	0.00501384
GO:0051282	regulation of sequestering of calcium ion	0.0258	0.0018	14.44	0.000139546			GO:0034668	integrin alpha4-beta1 complex	0.0061	0.0001	68.93	0.0145081			GO:1901981	phosphatidylinositol phosphate binding	0.0215	0.0038	5.59	0.00555217
GO:0031344	regulation of cell projection organization	0.071	0.0187	3.8	0.000149685			GO:0043257	laminin-8 complex	0.0061	0.0001	68.93	0.0145081			GO:0005216	ion channel activity	0.0269	0.0062	4.37	0.00570969
GO:0050767	regulation of neurogenesis	0.0774	0.0219	3.53	0.000151753			GO:0043259	laminin-10 complex	0.0061	0.0001	68.93	0.0145081			GO:0060589	nucleoside-triphosphatase regulator activity	0.0323	0.0089	3.63	0.0062574
GO:0030516	regulation of axon extension	0.0323	0.0034	9.56	0.00015701			GO:0098533	ATPase dependent transmembrane transport complex	0.0061	0.0001	68.93	0.0145081			GO:0004857	enzyme inhibitor activity	0.0269	0.0063	4.25	0.00640897
GO:0051241	negative regulation of multicellular organismal process	0.0903	0.0292	3.09	0.000171977			GO:0098637	protein complex involved in cell-matrix adhesion	0.0061	0.0001	68.93	0.0145081			GO:0008092	cytoskeletal protein binding	0.0538	0.0214	2.51	0.00667131
GO:0045665	negative regulation of neuron differentiation	0.0452	0.0076	5.91	0.000174154			GO:0099154	serotonergic synapse	0.0061	0.0001	68.93	0.0145081			GO:0022834	ligand-gated channel activity	0.0161	0.0021	7.54	0.00703886
GO:0032272	negative regulation of protein polymerization	0.0258	0.0019	13.68	0.000174651			GO:1990971	EMILIN complex	0.0061	0.0001	68.93	0.0145081			GO:0004879	nuclear receptor activity	0.0161	0.0022	7.25	0.0078651
GO:0007411	axon guidance	0.0645	0.016	4.04	0.000185083			GO:0030054	cell junction	0.0488	0.0197	2.47	0.0160028			GO:0015276	ligand-gated ion channel activity	0.0161	0.0022	7.25	0.0078651
GO:0050793	regulation of developmental process	0.1484	0.0656	2.26	0.000185567			GO:0015935	small ribosomal subunit	0.0122	0.0013	9.19	0.0194071			GO:0022890	inorganic cation transmembrane transporter activity	0.0269	0.0068	3.98	0.00841622
GO:0042493	response to drug	0.0774	0.0224	3.45	0.000187095			GO:1990351	transporter complex	0.0183	0.0039	4.7	0.0257218			GO:0043395	heparan sulfate proteoglycan binding	0.0108	0.0008	13.97	0.008417
GO:0051494	negative regulation of cytoskeleton organization	0.0387	0.0055	7.09	0.000187582			GO:1902495	transmembrane transporter complex	0.0183	0.004	4.6	0.0272729			GO:0098531	ligand-activated transcription factor activity	0.0108	0.0008	13.97	0.008417
GO:0048841	regulation of axon extension involved in axon guidance	0.0194	0.0008	24.37	0.000189157			GO:0098827	endoplasmic reticulum subcompartment	0.0305	0.0104	2.95	0.0276492			GO:0008237	metallopeptidase activity	0.0161	0.0023	6.99	0.00874615
GO:0051239	regulation of multicellular organismal process	0.1548	0.0705	2.2	0.000205466			GO:0005887	integral component of plasma membrane	0.0671	0.0348	1.93	0.0279956			GO:0005261	cation channel activity	0.0215	0.0044	4.84	0.00925856
GO:0006936	muscle contraction	0.0387	0.0056	6.96	0.000207452			GO:0000243	commitment complex	0.0061	0.0002	34.46	0.0288071			GO:0015075	ion transmembrane transporter activity	0.0323	0.0097	3.31	0.00966219
GO:0061387	regulation of extent of cell growth	0.0323	0.0036	9.03	0.000207518			GO:0005607	laminin-2 complex	0.0061	0.0002	34.46	0.0288071			GO:0008289	lipid binding	0.0376	0.0131	2.88	0.0111453
GO:0009725	response to hormone	0.071	0.0195	3.65	0.000215742			GO:0008282	inward rectifying potassium channel	0.0061	0.0002	34.46	0.0288071			GO:0005515	protein binding	0.2312	0.1656	1.4	0.0123862
GO:0001554	luteolysis	0.0129	0.0002	64.98	0.000235323			GO:0042571	immunoglobulin complex, circulating	0.0061	0.0002	34.46	0.0288071			GO:0043236	laminin binding	0.0108	0.0009	11.43	0.0125934
GO:0010593	negative regulation of lamellipodium assembly	0.0129	0.0002	64.98	0.000235323			GO:0044609	DBIRD complex	0.0061	0.0002	34.46	0.0288071			GO:1902936	phosphatidylinositol bisphosphate binding	0.0161	0.0027	5.89	0.013997
GO:0021823	cerebral cortex tangential migration using cell-cell interactions	0.0129	0.0002	64.98	0.000235323			GO:0090533	cation-transporting ATPase complex	0.0061	0.0002	34.46	0.0288071			GO:0022838	channel activity	0.0215	0.005	4.26	0.0142894
GO:0021825	substrate-dependent cerebral cortex tangential migration	0.0129	0.0002	64.98	0.000235323			GO:0042175	nuclear outer membrane-endoplasmic reticulum membrane network	0.0305	0.0105	2.9	0.0294613			GO:0046873	metal ion transmembrane transporter activity	0.0215	0.005	4.26	0.0142894
GO:0021827	postnatal olfactory bulb interneuron migration	0.0129	0.0002	64.98	0.000235323			GO:0045211	postsynaptic membrane	0.0244	0.0072	3.4	0.0300043			GO:0005518	collagen binding	0.0161	0.0028	5.72	0.0152199
GO:0021836	chemorepulsion involved in postnatal olfactory bulb interneuron migration	0.0129	0.0002	64.98	0.000235323			GO:0032432	actin filament bundle	0.0122	0.0017	7.26	0.0304347			GO:0001730	2'-5'-oligoadenylate synthetase activity	0.0054	0.0001	62.87	0.0159056
GO:0021966	corticospinal neuron axon guidance	0.0129	0.0002	64.98	0.000235323			GO:0043198	dendritic shaft	0.0122	0.0017	7.26	0.0304347			GO:0003708	nuclear receptor activity	0.0054	0.0001	62.87	0.0159056
GO:0021972	corticospinal neuron axon guidance through spinal cord	0.0129	0.0002	64.98	0.000235323			GO:0043228	non-membrane-bounded organelle	0.1159	0.0734	1.58	0.0317252			GO:0005412	glucose:sodium symporter activity	0.0054	0.0001	62.87	0.0159056
GO:0050923	regulation of negative chemotaxis	0.0129	0.0002	64.98	0.000235323			GO:0043232	intracellular non-membrane-bounded organelle	0.1159	0.0734	1.58	0.0317252			GO:0016404	15-hydroxyprostaglandin dehydrogenase (NAD+) activity	0.0054	0.0001	62.87	0.0159056
GO:0050924	positive regulation of negative chemotaxis	0.0129	0.0002	64.98	0.000235323			GO:0031594	neuromuscular junction	0.0183	0.0045	4.05	0.0376018			GO:0017098	sulfonylurea receptor binding	0.0054	0.0001	62.87	0.0159056
GO:0050929	induction of negative chemotaxis	0.0129	0.0002	64.98	0.000235323			GO:0016222	procollagen-proline 4-dioxygenase complex	0.0061	0.0003	22.98	0.0428998			GO:0017168	5-oxoprolinase (ATP-hydrolyzing) activity	0.0054	0.0001	62.87	0.0159056
GO:0070099	regulation of chemokine-mediated signaling pathway	0.0129	0.0002	64.98	0.000235323			GO:0098562	cytoplasmic side of membrane	0.0183	0.005	3.69	0.0475235			GO:0019135	deoxyhypusine monooxygenase activity	0.0054	0.0001	62.87	0.0159056
GO:0071502	cellular response to temperature stimulus	0.0129	0.0002	64.98	0.000235323			GO:0005737	cytoplasm	0.3049	0.2455	1.24	0.0480165			GO:0031852	mu-type opioid receptor binding	0.0054	0.0001	62.87	0.0159056
GO:0071503	response to heparin	0.0129	0.0002	64.98	0.000235323											GO:0034988	Fc-gamma receptor I complex binding	0.0054	0.0001	62.87	0.0159056
GO:0071623	negative regulation of granulocyte chemotaxis	0.0129	0.0002	64.98	0.000235323											GO:0043121	neurotrophin binding	0.0054	0.0001	62.87	0.0159056
GO:0071671	regulation of smooth muscle cell chemotaxis	0.0129	0.0002	64.98	0.000235323											GO:0047150	betaine-homocysteine S-methyltransferase activity	0.0054	0.0001	62.87	0.0159056
GO:0071672	negative regulation of smooth muscle cell chemotaxis	0.0129	0.0002	64.98	0.000235323											GO:0048403	brain-derived neurotrophic factor binding	0.0054	0.0001	62.87	0.0159056
GO:0072249	metanephric glomerular visceral epithelial cell development	0.0129	0.0002	64.98	0.000235323											GO:0098634	cell-matrix adhesion mediator activity	0.0054	0.0001	62.87	0.0159056
GO:0072274	metanephric glomerular basement membrane development	0.0129	0.0002	64.98	0.000235323											GO:1902444	riboflavin binding	0.0054	0.0001	62.87	0.0159056
GO:0090024	negative regulation of neutrophil chemotaxis	0.0129	0.0002	64.98	0.000235323											GO:0022803	passive transmembrane transporter activity	0.0215	0.0052	4.12	0.01599
GO:0090260	negative regulation of retinal ganglion cell axon guidance	0.0129	0.0002	64.98	0.000235323											GO:0004222	metalloendopeptidase activity	0.0269	0.008	3.38	0.0162641
GO:0008045	motor neuron axon guidance	0.0323	0.0037	8.78	0.00023699											GO:0008324	cation transmembrane transporter activity	0.0269	0.008	3.38	0.0162641
GO:0045596	negative regulation of cell differentiation	0.0645	0.0166	3.89	0.000249267											GO:0005507	copper ion binding	0.0161	0.0029	5.55	0.0165013
GO:1902531	regulation of intracellular signal transduction	0.1032	0.0381	2.71	0.000273092											GO:0005488	binding	0.2258	0.1645	1.37	0.017666
GO:0051271	negative regulation of cellular component movement	0.0387	0.0059	6.61	0.000277178											GO:0097367	carbohydrate derivative binding	0.0323	0.0117	2.75	0.0221407
GO:0003176	aortic valve development	0.0194	0.0009	21.66	0.000280534											GO:0035091	phosphatidylinositol binding	0.0269	0.0086	3.11	0.0224175
GO:0022617	extracellular matrix disassembly	0.0194	0.0009	21.66	0.000280534											GO:0004383	guanylate cyclase activity	0.0108	0.0013	8.38	0.0230619
GO:0043114	regulation of vascular permeability	0.0194	0.0009	21.66	0.000280534											GO:0042813	Wnt-activated receptor activity	0.0108	0.0013	8.38	0.0230619
GO:0050922	negative regulation of chemotaxis	0.0194	0.0009	21.66	0.000280534											GO:0015318	inorganic molecular entity transmembrane transporter activity	0.0269	0.009	2.99	0.0259923
GO:0051960	regulation of nervous system development	0.0839	0.027	3.11	0.000284834											GO:0042562	hormone binding	0.0108	0.0014	7.86	0.0260846
GO:0050770	regulation of axonogenesis	0.0387	0.006	6.5	0.00030411											GO:0005543	phospholipid binding	0.0269	0.0092	2.91	0.0288999
GO:0003007	heart morphogenesis	0.0452	0.0084	5.35	0.000322618											GO:0001653	peptide receptor activity	0.0108	0.0015	7.4	0.029258
GO:0007166	cell surface receptor signaling pathway	0.1097	0.0428	2.56	0.000332956											GO:0015085	calcium ion transmembrane transporter activity	0.0108	0.0015	7.4	0.029258
GO:0003012	muscle system process	0.0387	0.0061	6.39	0.000333053											GO:0017046	peptide hormone binding	0.0108	0.0015	7.4	0.029258
GO:0050768	negative regulation of neurogenesis	0.0452	0.0086	5.23	0.000372278											GO:0070273	phosphatidylinositol-4-phosphate binding	0.0108	0.0015	7.4	0.029258
GO:0006941	striated muscle contraction	0.0258	0.0023	11.3	0.000380327											GO:0030234	enzyme regulator activity	0.043	0.0196	2.2	0.0300155
GO:0051058	negative regulation of small GTPase mediated signal transduction	0.0258	0.0023	11.3	0.000380327											GO:0022836	gated channel activity	0.0161	0.0037	4.39	0.0306873
GO:0030308	negative regulation of cell growth	0.0387	0.0063	6.19	0.00039739											GO:0022839	ion gated channel activity	0.0161	0.0037	4.39	0.0306873
GO:0007154	cell communication	0.1806	0.0924	1.95	0.000406868											GO:0015267	channel activity	0.0215	0.0064	3.35	0.0314267
GO:0051270	regulation of cellular component movement	0.071	0.0209	3.39	0.000406958											GO:0001691	pseudophosphatase activity	0.0054	0.0002	31.44	0.0315595
GO:0048519	negative regulation of biological process	0.2065	0.112	1.84	0.000419732											GO:0003993	acid phosphatase activity	0.0054	0.0002	31.44	0.0315595
GO:0051093	negative regulation of developmental process	0.0774	0.0245	3.16	0.00042269											GO:0004704	NF-kappaB-inducing kinase activity	0.0054	0.0002	31.44	0.0315595
GO:0065009	regulation of molecular function	0.1419	0.065	2.18	0.000423787											GO:0015272	ATP-activated inward rectifier potassium channel activity	0.0054	0.0002	31.44	0.0315595
GO:0040013	negative regulation of locomotion	0.0387	0.0064	6.09	0.000433											GO:0016603	glutaminyl-peptide cyclotransferase activity	0.0054	0.0002	31.44	0.0315595
GO:0048583	regulation of response to stimulus	0.1677	0.0835	2.01	0.000443953											GO:0019959	interleukin-8 binding	0.0054	0.0002	31.44	0.0315595
GO:0061564	axon development	0.0645	0.0179	3.61	0.00045401											GO:0019966	interleukin-1 binding	0.0054	0.0002	31.44	0.0315595
GO:0090066	regulation of anatomical structure size	0.0581	0.0147	3.95	0.000455422											GO:0030023	extracellular matrix constituent conferring elasticity	0.0054	0.0002	31.44	0.0315595
GO:0051962	positive regulation of nervous system development	0.0581	0.0148	3.93	0.000478429											GO:0032217	riboflavin transmembrane transporter activity	0.0054	0.0002	31.44	0.0315595
GO:0008016	regulation of heart contraction	0.0323	0.0043	7.56	0.00048592											GO:0043120	tumor necrosis factor binding	0.0054	0.0002	31.44	0.0315595
GO:0002686	negative regulation of leukocyte migration	0.0194	0.0011	17.72	0.000538698											GO:0086008	voltage-gated potassium channel activity involved in cardiac muscle cell action potential repolarization	0.0054	0.0002	31.44	0.0315595
GO:0003180	aortic valve morphogenesis	0.0194	0.0011	17.72	0.000538698											GO:0098640	integrin binding involved in cell-matrix adhesion	0.0054	0.0002	31.44	0.0315595
GO:0009712	catechol-containing compound metabolic process	0.0194	0.0011	17.72	0.000538698											GO:0035639	purine ribonucleoside triphosphate binding	0.0215	0.0067	3.22	0.0355704
GO:1905314	semi-lunar valve development	0.0194	0.0011	17.72	0.000538698											GO:0005520	insulin-like growth factor binding	0.0108	0.0016	6.62	0.0360349
GO:0050920	regulation of chemotaxis	0.0323	0.0044	7.38	0.000541486											GO:0015079	potassium ion transmembrane transporter activity	0.0108	0.0016	6.62	0.0360349
GO:1903522	regulation of blood circulation	0.0323	0.0044	7.38	0.000541486											GO:0004867	serine-type endopeptidase inhibitor activity	0.0161	0.0039	4.1	0.036474
GO:0010639	negative regulation of organelle organization	0.0452	0.0093	4.84	0.000596253											GO:0016705	oxidoreductase activity, acting on paired donors, with incorporation or reduction of molecular oxygen	0.0161	0.0039	4.1	0.036474
GO:0010721	negative regulation of cell development	0.0452	0.0093	4.84	0.000596253											GO:0050660	flavin adenine dinucleotide binding	0.0161	0.0039	4.1	0.036474
GO:0110053	regulation of actin filament organization	0.0387	0.0068	5.73	0.000601026											GO:0015459	potassium channel regulator activity	0.0108	0.0017	6.29	0.0396279
GO:0048699	generation of neurons	0.1161	0.0492	2.36	0.000601056											GO:0080025	phosphatidylinositol-3,5-bisphosphate binding	0.0108	0.0017	6.29	0.0396279
GO:0003018	vascular process in circulatory system	0.0258	0.0026	10	0.000619471											GO:0008270	zinc ion binding	0.0806	0.0493	1.64	0.0413823
GO:0097485	neuron projection guidance	0.0516	0.0123	4.19	0.00063983											GO:0003950	NAD+ ADP-ribosyltransferase activity	0.0108	0.0018	5.99	0.0433504
GO:0060284	regulation of cell development	0.0774	0.0257	3.01	0.000645846											GO:0004692	cGMP-dependent protein kinase activity	0.0054	0.0003	20.96	0.0469658
GO:0007409	axonogenesis	0.0645	0.0188	3.44	0.000665533											GO:0005391	sodium:potassium-exchanging ATPase activity	0.0054	0.0003	20.96	0.0469658
GO:0007502	digestive tract mesoderm development	0.0129	0.0003	43.32	0.000698818											GO:0008384	IkappaB kinase activity	0.0054	0.0003	20.96	0.0469658
GO:0021891	olfactory bulb interneuron development	0.0129	0.0003	43.32	0.000698818											GO:0008426	protein kinase C inhibitor activity	0.0054	0.0003	20.96	0.0469658
GO:0043576	regulation of respiratory gaseous exchange	0.0129	0.0003	43.32	0.000698818											GO:0016812	hydrolase activity, acting on carbon-nitrogen (but not peptide) bonds, in cyclic amides	0.0054	0.0003	20.96	0.0469658
GO:0048677	axon extension involved in regeneration	0.0129	0.0003	43.32	0.000698818											GO:0019798	procollagen-proline dioxygenase activity	0.0054	0.0003	20.96	0.0469658
GO:0051414	response to cortisol	0.0129	0.0003	43.32	0.000698818											GO:0031543	peptidyl-proline dioxygenase activity	0.0054	0.0003	20.96	0.0469658
GO:0060763	mammary duct terminal end bud growth	0.0129	0.0003	43.32	0.000698818											GO:0031545	peptidyl-proline 4-dioxygenase activity	0.0054	0.0003	20.96	0.0469658
GO:0061364	apoptotic process involved in luteolysis	0.0129	0.0003	43.32	0.000698818											GO:0032422	purine-rich negative regulatory element binding	0.0054	0.0003	20.96	0.0469658
GO:0061476	response to anticoagulant	0.0129	0.0003	43.32	0.000698818											GO:0035005	1-phosphatidylinositol-4-phosphate 3-kinase activity	0.0054	0.0003	20.96	0.0469658
GO:0071376	cellular response to corticotropin-releasing hormone stimulus	0.0129	0.0003	43.32	0.000698818											GO:0036435	K48-linked polyubiquitin modification-dependent protein binding	0.0054	0.0003	20.96	0.0469658
GO:0071504	cellular response to heparin	0.0129	0.0003	43.32	0.000698818											GO:0046556	alpha-L-arabinofuranosidase activity	0.0054	0.0003	20.96	0.0469658
GO:1902623	negative regulation of neutrophil migration	0.0129	0.0003	43.32	0.000698818											GO:0048406	nerve growth factor binding	0.0054	0.0003	20.96	0.0469658
GO:1905489	regulation of sensory neuron axon guidance	0.0129	0.0003	43.32	0.000698818											GO:0048763	calcium-induced calcium release activity	0.0054	0.0003	20.96	0.0469658
GO:2000274	regulation of epithelial cell migration, open tracheal system	0.0129	0.0003	43.32	0.000698818											GO:1902282	voltage-gated potassium channel activity involved in ventricular cardiac muscle cell action potential repolarization	0.0054	0.0003	20.96	0.0469658
GO:0022604	regulation of cell morphogenesis	0.0581	0.0156	3.73	0.000699165											GO:1990239	steroid hormone binding	0.0054	0.0003	20.96	0.0469658
GO:0006584	catecholamine metabolic process	0.0194	0.0012	16.25	0.000710177											GO:0005215	transporter activity	0.0323	0.014	2.3	0.0470107
GO:1903779	regulation of cardiac conduction	0.0194	0.0012	16.25	0.000710177											GO:0032266	phosphatidylinositol-3-phosphate binding	0.0108	0.0019	5.72	0.0471974
GO:0032970	regulation of actin filament-based process	0.0452	0.0096	4.69	0.000720155
GO:0044092	negative regulation of molecular function	0.071	0.0224	3.16	0.00072413
GO:0031333	negative regulation of protein-containing complex assembly	0.0323	0.0047	6.91	0.000737016
GO:0050769	positive regulation of neurogenesis	0.0516	0.0127	4.06	0.000789102
GO:0003206	cardiac chamber morphogenesis	0.0258	0.0028	9.28	0.000828368
GO:0048731	system development	0.1935	0.1068	1.81	0.000874454
GO:0051961	negative regulation of nervous system development	0.0452	0.01	4.5	0.000916165
GO:0034220	ion transmembrane transport	0.0516	0.013	3.97	0.000918487
GO:0023052	signaling	0.1677	0.0878	1.91	0.000938918
GO:0033993	response to lipid	0.0581	0.0164	3.54	0.000996939
GO:0000904	cell morphogenesis involved in differentiation	0.071	0.0233	3.04	0.000998228
GO:0022603	regulation of anatomical structure morphogenesis	0.0774	0.0271	2.86	0.00102389
GO:0010522	regulation of calcium ion transport into cytosol	0.0194	0.0014	13.92	0.00114874
GO:0022602	ovulation cycle process	0.0194	0.0014	13.92	0.00114874
GO:0048662	negative regulation of smooth muscle cell proliferation	0.0194	0.0014	13.92	0.00114874
GO:1902743	regulation of lamellipodium organization	0.0194	0.0014	13.92	0.00114874
GO:0040012	regulation of locomotion	0.071	0.0238	2.98	0.00118438
GO:0040011	locomotion	0.0903	0.0354	2.55	0.00119815
GO:0007507	heart development	0.0645	0.0204	3.17	0.00124049
GO:0048667	cell morphogenesis involved in neuron differentiation	0.0645	0.0205	3.15	0.00128686
GO:0040007	growth	0.0516	0.0137	3.77	0.00128713
GO:0042221	response to chemical	0.1484	0.0756	1.96	0.0013311
GO:0006556	S-adenosylmethionine biosynthetic process	0.0129	0.0004	32.49	0.0013835
GO:0007168	receptor guanylyl cyclase signaling pathway	0.0129	0.0004	32.49	0.0013835
GO:0010107	potassium ion import across plasma membrane	0.0129	0.0004	32.49	0.0013835
GO:0021800	cerebral cortex tangential migration	0.0129	0.0004	32.49	0.0013835
GO:0022028	tangential migration from the subventricular zone to the olfactory bulb	0.0129	0.0004	32.49	0.0013835
GO:0035385	Roundabout signaling pathway	0.0129	0.0004	32.49	0.0013835
GO:0043116	negative regulation of vascular permeability	0.0129	0.0004	32.49	0.0013835
GO:0070100	negative regulation of chemokine-mediated signaling pathway	0.0129	0.0004	32.49	0.0013835
GO:0071676	negative regulation of mononuclear cell migration	0.0129	0.0004	32.49	0.0013835
GO:0085029	extracellular matrix assembly	0.0129	0.0004	32.49	0.0013835
GO:0086001	cardiac muscle cell action potential	0.0129	0.0004	32.49	0.0013835
GO:0086009	membrane repolarization	0.0129	0.0004	32.49	0.0013835
GO:0090259	regulation of retinal ganglion cell axon guidance	0.0129	0.0004	32.49	0.0013835
GO:1904026	regulation of collagen fibril organization	0.0129	0.0004	32.49	0.0013835
GO:0003151	outflow tract morphogenesis	0.0258	0.0032	8.12	0.00138704
GO:0050921	positive regulation of chemotaxis	0.0258	0.0032	8.12	0.00138704
GO:0007160	cell-matrix adhesion	0.0323	0.0054	6.02	0.00139389
GO:0007632	visual behavior	0.0194	0.0015	13	0.00141979
GO:0021952	central nervous system projection neuron axonogenesis	0.0194	0.0015	13	0.00141979
GO:0051209	release of sequestered calcium ion into cytosol	0.0194	0.0015	13	0.00141979
GO:0022008	neurogenesis	0.1161	0.0531	2.19	0.00143246
GO:0048589	developmental growth	0.0516	0.014	3.69	0.00147739
GO:0006935	chemotaxis	0.0581	0.0175	3.32	0.00156675
GO:0010720	positive regulation of cell development	0.0516	0.0142	3.64	0.00161618
GO:0030155	regulation of cell adhesion	0.0516	0.0142	3.64	0.00161618
GO:0031175	neuron projection development	0.0774	0.0288	2.69	0.00171489
GO:0051279	regulation of release of sequestered calcium ion into cytosol	0.0194	0.0016	12.18	0.00172781
GO:0003279	cardiac septum development	0.0258	0.0034	7.64	0.00174667
GO:0032535	regulation of cellular component size	0.0452	0.0112	4.03	0.00176516
GO:2000146	negative regulation of cell motility	0.0323	0.0057	5.7	0.0017786
GO:0009719	response to endogenous stimulus	0.0774	0.029	2.67	0.00181686
GO:0002683	negative regulation of immune system process	0.0387	0.0083	4.64	0.00182503
GO:0050896	response to stimulus	0.2258	0.1383	1.63	0.00196918
GO:0045926	negative regulation of growth	0.0387	0.0085	4.53	0.00205857
GO:0001508	action potential	0.0194	0.0017	11.47	0.00207452
GO:0003179	heart valve morphogenesis	0.0194	0.0017	11.47	0.00207452
GO:0010811	positive regulation of cell-substrate adhesion	0.0258	0.0036	7.22	0.00216635
GO:0048523	negative regulation of cellular process	0.1806	0.1031	1.75	0.00218374
GO:0120039	plasma membrane bounded cell projection morphogenesis	0.0645	0.022	2.93	0.00224249
GO:0002689	negative regulation of leukocyte chemotaxis	0.0129	0.0005	25.99	0.00228253
GO:0007509	mesoderm migration involved in gastrulation	0.0129	0.0005	25.99	0.00228253
GO:0021889	olfactory bulb interneuron differentiation	0.0129	0.0005	25.99	0.00228253
GO:0021957	corticospinal tract morphogenesis	0.0129	0.0005	25.99	0.00228253
GO:0071675	regulation of mononuclear cell migration	0.0129	0.0005	25.99	0.00228253
GO:0090025	regulation of monocyte chemotaxis	0.0129	0.0005	25.99	0.00228253
GO:0090027	negative regulation of monocyte chemotaxis	0.0129	0.0005	25.99	0.00228253
GO:0097374	sensory neuron axon guidance	0.0129	0.0005	25.99	0.00228253
GO:0030334	regulation of cell migration	0.0581	0.0185	3.14	0.00228869
GO:0000902	cell morphogenesis	0.0774	0.0299	2.59	0.00233957
GO:0009605	response to external stimulus	0.0968	0.0424	2.28	0.0023836
GO:0042698	ovulation cycle	0.0194	0.0018	10.83	0.00246151
GO:0065008	regulation of biological quality	0.1484	0.0794	1.87	0.0025482
GO:0048858	cell projection morphogenesis	0.0645	0.0224	2.88	0.00255406
GO:0030198	extracellular matrix organization	0.0387	0.0089	4.33	0.00259268
GO:0051716	cellular response to stimulus	0.1806	0.1043	1.73	0.00261814
GO:0035690	cellular response to drug	0.0387	0.009	4.28	0.00274111
GO:0003170	heart valve development	0.0194	0.0019	10.26	0.0028903
GO:0021955	central nervous system neuron axonogenesis	0.0194	0.0019	10.26	0.0028903
GO:1901019	regulation of calcium ion transmembrane transporter activity	0.0194	0.0019	10.26	0.0028903
GO:0008038	neuron recognition	0.0258	0.0039	6.66	0.00291893
GO:0010810	regulation of cell-substrate adhesion	0.0258	0.0039	6.66	0.00291893
GO:0032990	cell part morphogenesis	0.0645	0.0229	2.81	0.00299146
GO:0048812	neuron projection morphogenesis	0.0645	0.0229	2.81	0.00299146
GO:1901700	response to oxygen-containing compound	0.0774	0.0309	2.51	0.00305855
GO:0043062	extracellular structure organization	0.0323	0.0065	5	0.00318029
GO:0060047	heart contraction	0.0194	0.002	9.75	0.00336229
GO:0051481	negative regulation of cytosolic calcium ion concentration	0.0129	0.0006	21.66	0.00338924
GO:0060314	regulation of ryanodine-sensitive calcium-release channel activity	0.0129	0.0006	21.66	0.00338924
GO:0098927	vesicle-mediated transport between endosomal compartments	0.0129	0.0006	21.66	0.00338924
GO:0040017	positive regulation of locomotion	0.0452	0.0126	3.58	0.00341756
GO:0003205	cardiac chamber development	0.0258	0.0041	6.34	0.00350952
GO:0009991	response to extracellular stimulus	0.0452	0.0127	3.55	0.00356962
GO:0045666	positive regulation of neuron differentiation	0.0452	0.0128	3.53	0.00372678
GO:0032956	regulation of actin cytoskeleton organization	0.0387	0.0096	4.02	0.00376944
GO:0042330	taxis	0.0516	0.0163	3.17	0.00378894
GO:0072163	mesonephric epithelium development	0.0194	0.0021	9.28	0.00387879
GO:0072164	mesonephric tubule development	0.0194	0.0021	9.28	0.00387879
GO:0010976	positive regulation of neuron projection development	0.0387	0.0097	3.98	0.00396534
GO:0048585	negative regulation of response to stimulus	0.0903	0.0404	2.24	0.00400443
GO:0006811	ion transport	0.0581	0.0202	2.88	0.0041025
GO:0022411	cellular component disassembly	0.0323	0.0069	4.71	0.00412011
GO:0030154	cell differentiation	0.1613	0.0925	1.74	0.00414744
GO:0051128	regulation of cellular component organization	0.1226	0.0633	1.94	0.00419064
GO:0007399	nervous system development	0.129	0.0682	1.89	0.0042731
GO:0065007	biological regulation	0.3161	0.2232	1.42	0.00449089
GO:0002031	G protein-coupled receptor internalization	0.0129	0.0007	18.57	0.0046971
GO:0006182	cGMP biosynthetic process	0.0129	0.0007	18.57	0.0046971
GO:0007432	salivary gland boundary specification	0.0129	0.0007	18.57	0.0046971
GO:0014912	negative regulation of smooth muscle cell migration	0.0129	0.0007	18.57	0.0046971
GO:0042417	dopamine metabolic process	0.0129	0.0007	18.57	0.0046971
GO:0045923	positive regulation of fatty acid metabolic process	0.0129	0.0007	18.57	0.0046971
GO:0046320	regulation of fatty acid oxidation	0.0129	0.0007	18.57	0.0046971
GO:0071622	regulation of granulocyte chemotaxis	0.0129	0.0007	18.57	0.0046971
GO:0090022	regulation of neutrophil chemotaxis	0.0129	0.0007	18.57	0.0046971
GO:0030832	regulation of actin filament length	0.0258	0.0045	5.78	0.00492421
GO:0008361	regulation of cell size	0.0323	0.0071	4.51	0.00494443
GO:0008406	gonad development	0.0323	0.0071	4.51	0.00494443
GO:0001823	mesonephros development	0.0194	0.0023	8.48	0.00505013
GO:0006942	regulation of striated muscle contraction	0.0194	0.0023	8.48	0.00505013
GO:0009968	negative regulation of signal transduction	0.0774	0.033	2.35	0.00515519
GO:0045137	development of primary sexual characteristics	0.0323	0.0072	4.45	0.00524345
GO:0008064	regulation of actin polymerization or depolymerization	0.0258	0.0046	5.65	0.00532968
GO:0051924	regulation of calcium ion transport	0.0258	0.0046	5.65	0.00532968
GO:0030336	negative regulation of cell migration	0.0323	0.0073	4.39	0.00555507
GO:0072359	circulatory system development	0.0581	0.0211	2.75	0.00560473
GO:0055117	regulation of cardiac muscle contraction	0.0194	0.0024	8.12	0.00570715
GO:0060411	cardiac septum morphogenesis	0.0194	0.0024	8.12	0.00570715
GO:0045595	regulation of cell differentiation	0.0903	0.0421	2.15	0.00572643
GO:0010770	positive regulation of cell morphogenesis involved in differentiation	0.0258	0.0047	5.53	0.0057569
GO:0019722	calcium-mediated signaling	0.0258	0.0047	5.53	0.0057569
GO:0010469	regulation of signaling receptor activity	0.0323	0.0074	4.33	0.00587955
GO:0048584	positive regulation of response to stimulus	0.0903	0.0423	2.14	0.00596327
GO:0010563	negative regulation of phosphorus metabolic process	0.0452	0.014	3.23	0.00605108
GO:0045936	negative regulation of phosphate metabolic process	0.0452	0.014	3.23	0.00605108
GO:0021884	forebrain neuron development	0.0129	0.0008	16.25	0.00619975
GO:0060603	mammary gland duct morphogenesis	0.0129	0.0008	16.25	0.00619975
GO:0071312	cellular response to alkaloid	0.0129	0.0008	16.25	0.00619975
GO:1903959	regulation of anion transmembrane transport	0.0129	0.0008	16.25	0.00619975
GO:0008542	visual learning	0.0194	0.0025	7.8	0.00641306
GO:0018958	phenol-containing compound metabolic process	0.0194	0.0025	7.8	0.00641306
GO:0048675	axon extension	0.0194	0.0025	7.8	0.00641306
GO:1990138	neuron projection extension	0.0194	0.0025	7.8	0.00641306
GO:0120036	plasma membrane bounded cell projection organization	0.0839	0.0384	2.18	0.00668038
GO:2000145	regulation of cell motility	0.0516	0.018	2.87	0.00681865
GO:0030182	neuron differentiation	0.0839	0.0385	2.18	0.00682163
GO:0007165	signal transduction	0.1613	0.0963	1.67	0.00689181
GO:0048545	response to steroid hormone	0.0323	0.0077	4.17	0.00693289
GO:0044087	regulation of cellular component biogenesis	0.0645	0.0259	2.49	0.00702401
GO:0046545	development of primary female sexual characteristics	0.0194	0.0026	7.5	0.00716875
GO:0031346	positive regulation of cell projection organization	0.0387	0.011	3.51	0.00725118
GO:0006928	movement of cell or subcellular component	0.0839	0.0389	2.15	0.0074106
GO:0030030	cell projection organization	0.0839	0.0389	2.15	0.0074106
GO:0009653	anatomical structure morphogenesis	0.129	0.0718	1.8	0.00746296
GO:0031400	negative regulation of protein modification process	0.0452	0.0146	3.09	0.00755515
GO:0030833	regulation of actin filament polymerization	0.0258	0.0051	5.1	0.00769317
GO:0032271	regulation of protein polymerization	0.0258	0.0051	5.1	0.00769317
GO:0048640	negative regulation of developmental growth	0.0258	0.0051	5.1	0.00769317
GO:0050789	regulation of biological process	0.2968	0.2121	1.4	0.00775644
GO:0051493	regulation of cytoskeleton organization	0.0452	0.0147	3.07	0.00783051
GO:0003177	pulmonary valve development	0.0129	0.0009	14.44	0.00789095
GO:0014002	astrocyte development	0.0129	0.0009	14.44	0.00789095
GO:0014044	Schwann cell development	0.0129	0.0009	14.44	0.00789095
GO:0021988	olfactory lobe development	0.0129	0.0009	14.44	0.00789095
GO:0031290	retinal ganglion cell axon guidance	0.0129	0.0009	14.44	0.00789095
GO:0042304	regulation of fatty acid biosynthetic process	0.0129	0.0009	14.44	0.00789095
GO:0051283	negative regulation of sequestering of calcium ion	0.0129	0.0009	14.44	0.00789095
GO:0071840	cellular component organization or biogenesis	0.2	0.129	1.55	0.00793933
GO:0008585	female gonad development	0.0194	0.0027	7.22	0.00797502
GO:0046660	female sex differentiation	0.0194	0.0027	7.22	0.00797502
GO:1903169	regulation of calcium ion transmembrane transport	0.0194	0.0027	7.22	0.00797502
GO:0055085	transmembrane transport	0.0516	0.0185	2.79	0.00798798
GO:0051248	negative regulation of protein metabolic process	0.0581	0.0226	2.57	0.00861791
GO:0010648	negative regulation of cell communication	0.0774	0.0352	2.2	0.00863078
GO:0032103	positive regulation of response to external stimulus	0.0258	0.0053	4.9	0.00880426
GO:0023057	negative regulation of signaling	0.0774	0.0353	2.19	0.00881558
GO:0048660	regulation of smooth muscle cell proliferation	0.0194	0.0028	6.96	0.00883262
GO:0032879	regulation of localization	0.1097	0.0587	1.87	0.00933858
GO:0051056	regulation of small GTPase mediated signal transduction	0.0323	0.0083	3.87	0.00942305
GO:1902532	negative regulation of intracellular signal transduction	0.0452	0.0153	2.95	0.00964107
GO:0016043	cellular component organization	0.1935	0.1254	1.54	0.00965118
GO:0030879	mammary gland development	0.0194	0.0029	6.72	0.00974221
GO:0035265	organ growth	0.0194	0.0029	6.72	0.00974221
GO:0048588	developmental cell growth	0.0194	0.0029	6.72	0.00974221
GO:0003184	pulmonary valve morphogenesis	0.0129	0.001	13	0.00976463
GO:0006730	one-carbon metabolic process	0.0129	0.001	13	0.00976463
GO:0006929	substrate-dependent cell migration	0.0129	0.001	13	0.00976463
GO:0008078	mesodermal cell migration	0.0129	0.001	13	0.00976463
GO:0010596	negative regulation of endothelial cell migration	0.0129	0.001	13	0.00976463
GO:0033198	response to ATP	0.0129	0.001	13	0.00976463
GO:0071526	semaphorin-plexin signaling pathway	0.0129	0.001	13	0.00976463
GO:0098659	inorganic cation import across plasma membrane	0.0129	0.001	13	0.00976463
GO:0099587	inorganic ion import across plasma membrane	0.0129	0.001	13	0.00976463
GO:1990573	potassium ion import across plasma membrane	0.0129	0.001	13	0.00976463
GO:0048856	anatomical structure development	0.2	0.1311	1.53	0.0099418
GO:0048513	animal organ development	0.1355	0.0788	1.72	0.0100283
GO:0032501	multicellular organismal process	0.2194	0.1479	1.48	0.0105006
GO:0003231	cardiac ventricle development	0.0194	0.003	6.5	0.0107044
GO:0007275	multicellular organism development	0.2	0.1319	1.52	0.0108074
GO:0042326	negative regulation of phosphorylation	0.0387	0.012	3.22	0.0108672
GO:0001657	ureteric bud development	0.0194	0.0031	6.29	0.0117197
GO:0021954	central nervous system neuron development	0.0194	0.0031	6.29	0.0117197
GO:0031589	cell-substrate adhesion	0.0194	0.0031	6.29	0.0117197
GO:0001960	negative regulation of cytokine-mediated signaling pathway	0.0129	0.0011	11.81	0.0118148
GO:0033563	dorsal/ventral axon guidance	0.0129	0.0011	11.81	0.0118148
GO:0060402	calcium ion transport into cytosol	0.0129	0.0011	11.81	0.0118148
GO:0098739	import across plasma membrane	0.0129	0.0011	11.81	0.0118148
GO:1900024	regulation of substrate adhesion-dependent cell spreading	0.0129	0.0011	11.81	0.0118148
GO:1902622	regulation of neutrophil migration	0.0129	0.0011	11.81	0.0118148
GO:0032989	cellular component morphogenesis	0.071	0.0325	2.19	0.0121386
GO:0051240	positive regulation of multicellular organismal process	0.0774	0.0369	2.1	0.0122154
GO:1901701	cellular response to oxygen-containing compound	0.0516	0.02	2.59	0.0124073
GO:0001764	neuron migration	0.0258	0.0059	4.41	0.0127502
GO:0007596	blood coagulation	0.0258	0.0059	4.41	0.0127502
GO:0008037	cell recognition	0.0258	0.0059	4.41	0.0127502
GO:0001837	epithelial to mesenchymal transition	0.0194	0.0032	6.09	0.0127886
GO:0031348	negative regulation of defense response	0.0194	0.0032	6.09	0.0127886
GO:0031667	response to nutrient levels	0.0387	0.0125	3.09	0.0130873
GO:0009887	animal organ morphogenesis	0.0774	0.0373	2.07	0.0132054
GO:0050794	regulation of cellular process	0.2774	0.2012	1.38	0.013314
GO:0002685	regulation of leukocyte migration	0.0194	0.0033	5.91	0.0139115
GO:0003015	heart process	0.0194	0.0033	5.91	0.0139115
GO:0010594	regulation of endothelial cell migration	0.0194	0.0033	5.91	0.0139115
GO:0002042	cell migration involved in sprouting angiogenesis	0.0129	0.0012	10.83	0.0140358
GO:0007427	epithelial cell migration, open tracheal system	0.0129	0.0012	10.83	0.0140358
GO:0060443	mammary gland morphogenesis	0.0129	0.0012	10.83	0.0140358
GO:0060761	negative regulation of response to cytokine stimulus	0.0129	0.0012	10.83	0.0140358
GO:0097553	calcium ion transmembrane import into cytosol	0.0129	0.0012	10.83	0.0140358
GO:0045765	regulation of angiogenesis	0.0258	0.0061	4.26	0.0142798
GO:0044057	regulation of system process	0.0387	0.0128	3.02	0.0145624
GO:0043067	regulation of programmed cell death	0.071	0.0334	2.13	0.0146205
GO:0003008	system process	0.071	0.0336	2.11	0.0152207
GO:0048666	neuron development	0.071	0.0336	2.11	0.0152207
GO:0051130	positive regulation of cellular component organization	0.0645	0.0292	2.21	0.0153592
GO:0001868	regulation of complement activation, lectin pathway	0.0065	0.0001	64.98	0.0153892
GO:0001869	negative regulation of complement activation, lectin pathway	0.0065	0.0001	64.98	0.0153892
GO:0002036	regulation of L-glutamate import across plasma membrane	0.0065	0.0001	64.98	0.0153892
GO:0002418	immune response to tumor cell	0.0065	0.0001	64.98	0.0153892
GO:0007630	jump response	0.0065	0.0001	64.98	0.0153892
GO:0010248	establishment or maintenance of transmembrane electrochemical gradient	0.0065	0.0001	64.98	0.0153892
GO:0010958	regulation of amino acid import across plasma membrane	0.0065	0.0001	64.98	0.0153892
GO:0014827	intestine smooth muscle contraction	0.0065	0.0001	64.98	0.0153892
GO:0015798	myo-inositol transport	0.0065	0.0001	64.98	0.0153892
GO:0021559	trigeminal nerve development	0.0065	0.0001	64.98	0.0153892
GO:0021636	trigeminal nerve morphogenesis	0.0065	0.0001	64.98	0.0153892
GO:0021637	trigeminal nerve structural organization	0.0065	0.0001	64.98	0.0153892
GO:0021785	branchiomotor neuron axon guidance	0.0065	0.0001	64.98	0.0153892
GO:0032218	riboflavin transport	0.0065	0.0001	64.98	0.0153892
GO:0036484	trunk neural crest cell migration	0.0065	0.0001	64.98	0.0153892
GO:0042595	behavioral response to starvation	0.0065	0.0001	64.98	0.0153892
GO:0043435	response to corticotropin-releasing hormone	0.0065	0.0001	64.98	0.0153892
GO:0048057	R3/R4 development	0.0065	0.0001	64.98	0.0153892
GO:0048178	negative regulation of hepatocyte growth factor biosynthetic process	0.0065	0.0001	64.98	0.0153892
GO:0051941	regulation of amino acid uptake involved in synaptic transmission	0.0065	0.0001	64.98	0.0153892
GO:0051946	regulation of glutamate uptake involved in transmission of nerve impulse	0.0065	0.0001	64.98	0.0153892
GO:0055012	ventricular cardiac muscle cell differentiation	0.0065	0.0001	64.98	0.0153892
GO:0055014	atrial cardiac muscle cell development	0.0065	0.0001	64.98	0.0153892
GO:0055015	ventricular cardiac muscle cell development	0.0065	0.0001	64.98	0.0153892
GO:0060279	positive regulation of ovulation	0.0065	0.0001	64.98	0.0153892
GO:0062030	negative regulation of stress granule assembly	0.0065	0.0001	64.98	0.0153892
GO:0071105	response to interleukin-11	0.0065	0.0001	64.98	0.0153892
GO:0071348	cellular response to interleukin-11	0.0065	0.0001	64.98	0.0153892
GO:0071728	beak development	0.0065	0.0001	64.98	0.0153892
GO:0071729	beak morphogenesis	0.0065	0.0001	64.98	0.0153892
GO:0086011	membrane repolarization during action potential	0.0065	0.0001	64.98	0.0153892
GO:0086013	membrane repolarization during cardiac muscle cell action potential	0.0065	0.0001	64.98	0.0153892
GO:0098915	membrane repolarization during ventricular cardiac muscle cell action potential	0.0065	0.0001	64.98	0.0153892
GO:0099183	trans-synaptic signaling by BDNF, modulating synaptic transmission	0.0065	0.0001	64.98	0.0153892
GO:0099622	cardiac muscle cell membrane repolarization	0.0065	0.0001	64.98	0.0153892
GO:0099625	ventricular cardiac muscle cell membrane repolarization	0.0065	0.0001	64.98	0.0153892
GO:0110022	regulation of cardiac muscle myoblast proliferation	0.0065	0.0001	64.98	0.0153892
GO:0120193	tight junction organization	0.0065	0.0001	64.98	0.0153892
GO:1902287	semaphorin-plexin signaling pathway involved in axon guidance	0.0065	0.0001	64.98	0.0153892
GO:1902396	protein localization to bicellular tight junction	0.0065	0.0001	64.98	0.0153892
GO:1903279	regulation of calcium:sodium antiporter activity	0.0065	0.0001	64.98	0.0153892
GO:1903280	negative regulation of calcium:sodium antiporter activity	0.0065	0.0001	64.98	0.0153892
GO:1903545	cellular response to butyrate	0.0065	0.0001	64.98	0.0153892
GO:1904627	response to phorbol 13-acetate 12-myristate	0.0065	0.0001	64.98	0.0153892
GO:1904628	cellular response to phorbol 13-acetate 12-myristate	0.0065	0.0001	64.98	0.0153892
GO:1904656	regulation of sensory perception of sweet taste	0.0065	0.0001	64.98	0.0153892
GO:1904657	negative regulation of sensory perception of sweet taste	0.0065	0.0001	64.98	0.0153892
GO:1904660	regulation of sensory perception of bitter taste	0.0065	0.0001	64.98	0.0153892
GO:1904661	negative regulation of sensory perception of bitter taste	0.0065	0.0001	64.98	0.0153892
GO:1905000	regulation of membrane repolarization during atrial cardiac muscle cell action potential	0.0065	0.0001	64.98	0.0153892
GO:2000393	negative regulation of lamellipodium morphogenesis	0.0065	0.0001	64.98	0.0153892
GO:2001044	regulation of integrin-mediated signaling pathway	0.0065	0.0001	64.98	0.0153892
GO:0009611	response to wounding	0.0387	0.013	2.98	0.0156079
GO:1901699	cellular response to nitrogen compound	0.0387	0.013	2.98	0.0156079
GO:0016049	cell growth	0.0194	0.0035	5.57	0.0163206
GO:0072073	kidney epithelium development	0.0194	0.0035	5.57	0.0163206
GO:0010160	formation of animal organ boundary	0.0129	0.0013	10	0.0164218
GO:0010591	regulation of lamellipodium assembly	0.0129	0.0013	10	0.0164218
GO:0043534	blood vessel endothelial cell migration	0.0129	0.0013	10	0.0164218
GO:0060401	cytosolic calcium ion transport	0.0129	0.0013	10	0.0164218
GO:0071398	cellular response to fatty acid	0.0129	0.0013	10	0.0164218
GO:2001222	regulation of neuron migration	0.0129	0.0013	10	0.0164218
GO:0032502	developmental process	0.2	0.1363	1.47	0.016913
GO:0048518	positive regulation of biological process	0.1806	0.1202	1.5	0.017424
GO:0098655	cation transmembrane transport	0.0323	0.0097	3.32	0.0174864
GO:0006937	regulation of muscle contraction	0.0194	0.0036	5.42	0.0176074
GO:0050772	positive regulation of axonogenesis	0.0194	0.0036	5.42	0.0176074
GO:1904062	regulation of cation transmembrane transport	0.0258	0.0065	4	0.0176765
GO:0032870	cellular response to hormone stimulus	0.0387	0.0134	2.89	0.017853
GO:0010033	response to organic substance	0.0968	0.0532	1.82	0.0179899
GO:0060322	head development	0.0516	0.0214	2.41	0.0184092
GO:0032101	regulation of response to external stimulus	0.0387	0.0135	2.87	0.0184472
GO:0034765	regulation of ion transmembrane transport	0.0387	0.0135	2.87	0.0184472
GO:0048522	positive regulation of cellular process	0.1677	0.11	1.52	0.0184725
GO:0007424	open tracheal system development	0.0258	0.0066	3.94	0.0185976
GO:1901698	response to nitrogen compound	0.0516	0.0215	2.4	0.0188723
GO:0035150	regulation of tube size	0.0194	0.0037	5.27	0.0189492
GO:0060070	canonical Wnt signaling pathway	0.0194	0.0037	5.27	0.0189492
GO:0001752	compound eye photoreceptor fate commitment	0.0129	0.0014	9.28	0.0189673
GO:0016198	axon choice point recognition	0.0129	0.0014	9.28	0.0189673
GO:0032890	regulation of organic acid transport	0.0129	0.0014	9.28	0.0189673
GO:0035159	regulation of tube length, open tracheal system	0.0129	0.0014	9.28	0.0189673
GO:0042706	eye photoreceptor cell fate commitment	0.0129	0.0014	9.28	0.0189673
GO:0061180	mammary gland epithelium development	0.0129	0.0014	9.28	0.0189673
GO:0007548	sex differentiation	0.0323	0.0101	3.19	0.020433
GO:1901654	response to ketone	0.0258	0.0068	3.82	0.020528
GO:0045597	positive regulation of cell differentiation	0.0516	0.0219	2.35	0.0208081
GO:0034762	regulation of transmembrane transport	0.0323	0.0102	3.15	0.0212173
GO:0006940	regulation of smooth muscle contraction	0.0129	0.0015	8.66	0.0216669
GO:0007589	body fluid secretion	0.0129	0.0015	8.66	0.0216669
GO:0010633	negative regulation of epithelial cell migration	0.0129	0.0015	8.66	0.0216669
GO:0014910	regulation of smooth muscle cell migration	0.0129	0.0015	8.66	0.0216669
GO:0016199	axon midline choice point recognition	0.0129	0.0015	8.66	0.0216669
GO:0021772	olfactory bulb development	0.0129	0.0015	8.66	0.0216669
GO:0021879	forebrain neuron differentiation	0.0129	0.0015	8.66	0.0216669
GO:0035567	non-canonical Wnt signaling pathway	0.0129	0.0015	8.66	0.0216669
GO:0042074	cell migration involved in gastrulation	0.0129	0.0015	8.66	0.0216669
GO:0042310	vasoconstriction	0.0129	0.0015	8.66	0.0216669
GO:0045022	early endosome to late endosome transport	0.0129	0.0015	8.66	0.0216669
GO:0046552	photoreceptor cell fate commitment	0.0129	0.0015	8.66	0.0216669
GO:0050871	positive regulation of B cell activation	0.0129	0.0015	8.66	0.0216669
GO:0060048	cardiac muscle contraction	0.0129	0.0015	8.66	0.0216669
GO:0061035	regulation of cartilage development	0.0129	0.0015	8.66	0.0216669
GO:1902742	apoptotic process involved in development	0.0129	0.0015	8.66	0.0216669
GO:0032269	negative regulation of cellular protein metabolic process	0.0516	0.0221	2.33	0.0218272
GO:0007417	central nervous system development	0.0581	0.0265	2.19	0.0221316
GO:0010959	regulation of metal ion transport	0.0258	0.0069	3.71	0.0225774
GO:0071496	cellular response to external stimulus	0.0258	0.0069	3.71	0.0225774
GO:0014070	response to organic cyclic compound	0.0452	0.0182	2.49	0.0228904
GO:0043087	regulation of GTPase activity	0.0387	0.0142	2.73	0.0229896
GO:0008306	associative learning	0.0194	0.004	4.87	0.023306
GO:0042060	wound healing	0.0323	0.0105	3.07	0.0236875
GO:0022610	biological adhesion	0.0387	0.0143	2.71	0.0236947
GO:0048869	cellular developmental process	0.1419	0.091	1.56	0.0238187
GO:0007420	brain development	0.0516	0.0225	2.29	0.0239709
GO:0002688	regulation of leukocyte chemotaxis	0.0129	0.0016	8.12	0.0245153
GO:0021872	forebrain generation of neurons	0.0129	0.0016	8.12	0.0245153
GO:0034260	negative regulation of GTPase activity	0.0129	0.0016	8.12	0.0245153
GO:0086004	regulation of cardiac muscle cell contraction	0.0129	0.0016	8.12	0.0245153
GO:1903115	regulation of actin filament-based movement	0.0129	0.0016	8.12	0.0245153
GO:0042127	regulation of cell population proliferation	0.071	0.0361	1.96	0.0248218
GO:0090287	regulation of cellular response to growth factor stimulus	0.0258	0.0072	3.56	0.0258781
GO:0008217	regulation of blood pressure	0.0194	0.0042	4.64	0.026487
GO:0060560	developmental growth involved in morphogenesis	0.0194	0.0042	4.64	0.026487
GO:0009987	cellular process	0.3226	0.2514	1.28	0.0268808
GO:0050878	regulation of body fluid levels	0.0258	0.0073	3.51	0.0270394
GO:0006939	smooth muscle contraction	0.0129	0.0017	7.64	0.0275074
GO:0019217	regulation of fatty acid metabolic process	0.0129	0.0017	7.64	0.0275074
GO:0070542	response to fatty acid	0.0129	0.0017	7.64	0.0275074
GO:0010941	regulation of cell death	0.071	0.0367	1.93	0.0275555
GO:0043269	regulation of ion transport	0.0323	0.011	2.93	0.0282036
GO:0071417	cellular response to organonitrogen compound	0.0323	0.011	2.93	0.0282036
GO:0051346	negative regulation of hydrolase activity	0.0258	0.0074	3.47	0.0282315
GO:0097305	response to alcohol	0.0258	0.0074	3.47	0.0282315
GO:0010647	positive regulation of cell communication	0.071	0.037	1.92	0.0290014
GO:0007528	neuromuscular junction development	0.0194	0.0044	4.43	0.0298886
GO:0051480	regulation of cytosolic calcium ion concentration	0.0194	0.0044	4.43	0.0298886
GO:0090288	negative regulation of cellular response to growth factor stimulus	0.0194	0.0044	4.43	0.0298886
GO:0048608	reproductive structure development	0.0323	0.0112	2.88	0.030153
GO:1902533	positive regulation of intracellular signal transduction	0.0452	0.0193	2.34	0.0302083
GO:0023056	positive regulation of signaling	0.071	0.0373	1.9	0.0305012
GO:0002347	response to tumor cell	0.0065	0.0002	32.49	0.0305431
GO:0002554	serotonin secretion by platelet	0.0065	0.0002	32.49	0.0305431
GO:0003017	lymph circulation	0.0065	0.0002	32.49	0.0305431
GO:0003056	regulation of vascular associated smooth muscle contraction	0.0065	0.0002	32.49	0.0305431
GO:0003406	retinal pigment epithelium development	0.0065	0.0002	32.49	0.0305431
GO:0007415	defasciculation of motor neuron axon	0.0065	0.0002	32.49	0.0305431
GO:0007564	regulation of chitin-based cuticle tanning	0.0065	0.0002	32.49	0.0305431
GO:0008612	peptidyl-lysine modification to peptidyl-hypusine	0.0065	0.0002	32.49	0.0305431
GO:0009631	cold acclimation	0.0065	0.0002	32.49	0.0305431
GO:0010746	regulation of long-chain fatty acid import across plasma membrane	0.0065	0.0002	32.49	0.0305431
GO:0014063	negative regulation of serotonin secretion	0.0065	0.0002	32.49	0.0305431
GO:0016479	negative regulation of transcription by RNA polymerase I	0.0065	0.0002	32.49	0.0305431
GO:0021604	cranial nerve structural organization	0.0065	0.0002	32.49	0.0305431
GO:0021812	neuronal-glial interaction involved in cerebral cortex radial glia guided migration	0.0065	0.0002	32.49	0.0305431
GO:0030070	insulin processing	0.0065	0.0002	32.49	0.0305431
GO:0034035	purine ribonucleoside bisphosphate metabolic process	0.0065	0.0002	32.49	0.0305431
GO:0035211	spermathecum morphogenesis	0.0065	0.0002	32.49	0.0305431
GO:0035461	vitamin transmembrane transport	0.0065	0.0002	32.49	0.0305431
GO:0036486	ventral trunk neural crest cell migration	0.0065	0.0002	32.49	0.0305431
GO:0042340	keratan sulfate catabolic process	0.0065	0.0002	32.49	0.0305431
GO:0045464	R8 cell fate specification	0.0065	0.0002	32.49	0.0305431
GO:0046881	positive regulation of follicle-stimulating hormone secretion	0.0065	0.0002	32.49	0.0305431
GO:0046882	negative regulation of follicle-stimulating hormone secretion	0.0065	0.0002	32.49	0.0305431
GO:0048082	regulation of adult chitin-containing cuticle pigmentation	0.0065	0.0002	32.49	0.0305431
GO:0048241	epinephrine transport	0.0065	0.0002	32.49	0.0305431
GO:0048242	epinephrine secretion	0.0065	0.0002	32.49	0.0305431
GO:0050432	catecholamine secretion	0.0065	0.0002	32.49	0.0305431
GO:0051866	general adaptation syndrome	0.0065	0.0002	32.49	0.0305431
GO:0060316	positive regulation of ryanodine-sensitive calcium-release channel activity	0.0065	0.0002	32.49	0.0305431
GO:0060340	positive regulation of type I interferon-mediated signaling pathway	0.0065	0.0002	32.49	0.0305431
GO:0062028	regulation of stress granule assembly	0.0065	0.0002	32.49	0.0305431
GO:0070654	sensory epithelium regeneration	0.0065	0.0002	32.49	0.0305431
GO:0070655	mechanosensory epithelium regeneration	0.0065	0.0002	32.49	0.0305431
GO:0070656	mechanoreceptor differentiation involved in mechanosensory epithelium regeneration	0.0065	0.0002	32.49	0.0305431
GO:0070659	inner ear sensory epithelium regeneration	0.0065	0.0002	32.49	0.0305431
GO:0070660	inner ear receptor cell differentiation involved in inner ear sensory epithelium regeneration	0.0065	0.0002	32.49	0.0305431
GO:0086012	membrane depolarization during cardiac muscle cell action potential	0.0065	0.0002	32.49	0.0305431
GO:0086064	cell communication by electrical coupling involved in cardiac conduction	0.0065	0.0002	32.49	0.0305431
GO:0097070	ductus arteriosus closure	0.0065	0.0002	32.49	0.0305431
GO:0097368	establishment of Sertoli cell barrier	0.0065	0.0002	32.49	0.0305431
GO:0097490	sympathetic neuron projection extension	0.0065	0.0002	32.49	0.0305431
GO:0097491	sympathetic neuron projection guidance	0.0065	0.0002	32.49	0.0305431
GO:0098840	protein transport along microtubule	0.0065	0.0002	32.49	0.0305431
GO:0099118	microtubule-based protein transport	0.0065	0.0002	32.49	0.0305431
GO:0099640	axo-dendritic protein transport	0.0065	0.0002	32.49	0.0305431
GO:0099641	anterograde axonal protein transport	0.0065	0.0002	32.49	0.0305431
GO:1902285	semaphorin-plexin signaling pathway involved in neuron projection guidance	0.0065	0.0002	32.49	0.0305431
GO:1902473	regulation of protein localization to synapse	0.0065	0.0002	32.49	0.0305431
GO:1902474	positive regulation of protein localization to synapse	0.0065	0.0002	32.49	0.0305431
GO:1903416	response to glycoside	0.0065	0.0002	32.49	0.0305431
GO:1903544	response to butyrate	0.0065	0.0002	32.49	0.0305431
GO:1903789	regulation of amino acid transmembrane transport	0.0065	0.0002	32.49	0.0305431
GO:1904027	negative regulation of collagen fibril organization	0.0065	0.0002	32.49	0.0305431
GO:1905383	protein localization to presynapse	0.0065	0.0002	32.49	0.0305431
GO:1990399	epithelium regeneration	0.0065	0.0002	32.49	0.0305431
GO:1990402	embryonic liver development	0.0065	0.0002	32.49	0.0305431
GO:2000288	positive regulation of myoblast proliferation	0.0065	0.0002	32.49	0.0305431
GO:0051094	positive regulation of developmental process	0.0645	0.0327	1.98	0.0306028
GO:0035904	aorta development	0.0129	0.0018	7.22	0.0306381
GO:0016358	dendrite development	0.0258	0.0076	3.38	0.0307085
GO:0048514	blood vessel morphogenesis	0.0258	0.0076	3.38	0.0307085
GO:0071495	cellular response to endogenous stimulus	0.0516	0.0237	2.18	0.0312843
GO:0009790	embryo development	0.071	0.0375	1.89	0.0315315
GO:0043068	positive regulation of programmed cell death	0.0387	0.0153	2.53	0.0315553
GO:0010632	regulation of epithelial cell migration	0.0194	0.0045	4.33	0.0316718
GO:0061458	reproductive system development	0.0323	0.0115	2.8	0.033233
GO:0098662	inorganic cation transmembrane transport	0.0258	0.0078	3.29	0.0333101
GO:0006790	sulfur compound metabolic process	0.0194	0.0046	4.24	0.0335096
GO:0043123	positive regulation of I-kappaB kinase/NF-kappaB signaling	0.0194	0.0046	4.24	0.0335096
GO:0051384	response to glucocorticoid	0.0194	0.0046	4.24	0.0335096
GO:0198738	cell-cell signaling by wnt	0.0194	0.0046	4.24	0.0335096
GO:0007205	protein kinase C-activating G protein-coupled receptor signaling pathway	0.0129	0.0019	6.84	0.0339026
GO:0010812	negative regulation of cell-substrate adhesion	0.0129	0.0019	6.84	0.0339026
GO:0035151	regulation of tube size, open tracheal system	0.0129	0.0019	6.84	0.0339026
GO:0043542	endothelial cell migration	0.0129	0.0019	6.84	0.0339026
GO:0045638	negative regulation of myeloid cell differentiation	0.0129	0.0019	6.84	0.0339026
GO:0048747	muscle fiber development	0.0129	0.0019	6.84	0.0339026
GO:0048859	formation of anatomical boundary	0.0129	0.0019	6.84	0.0339026
GO:0050880	regulation of blood vessel diameter	0.0129	0.0019	6.84	0.0339026
GO:0071804	potassium ion transport	0.0129	0.0019	6.84	0.0339026
GO:0043065	positive regulation of apoptotic process	0.0452	0.0198	2.29	0.0340044
GO:0009967	positive regulation of signal transduction	0.0645	0.0334	1.93	0.0346185
GO:0040008	regulation of growth	0.0516	0.0242	2.13	0.0347408
GO:0001933	negative regulation of protein phosphorylation	0.0323	0.0117	2.75	0.0353915
GO:0010942	positive regulation of cell death	0.0387	0.0159	2.44	0.0370042
GO:0007193	adenylate cyclase-inhibiting G protein-coupled receptor signaling pathway	0.0129	0.002	6.5	0.037296
GO:0031960	response to corticosteroid	0.0194	0.0048	4.06	0.0373482
GO:0048762	mesenchymal cell differentiation	0.0194	0.0048	4.06	0.0373482
GO:0045785	positive regulation of cell adhesion	0.0258	0.0081	3.17	0.0374472
GO:0043254	regulation of protein-containing complex assembly	0.0323	0.0119	2.71	0.0376349
GO:0051179	localization	0.1548	0.1065	1.45	0.0384538
GO:0043086	negative regulation of catalytic activity	0.0387	0.0161	2.41	0.0389466
GO:0001822	kidney development	0.0258	0.0083	3.09	0.0403623
GO:0034330	cell junction organization	0.0258	0.0083	3.09	0.0403623
GO:0010565	regulation of cellular ketone metabolic process	0.0129	0.0021	6.19	0.0408136
GO:0021795	cerebral cortex cell migration	0.0129	0.0021	6.19	0.0408136
GO:0021885	forebrain cell migration	0.0129	0.0021	6.19	0.0408136
GO:0022029	telencephalon cell migration	0.0129	0.0021	6.19	0.0408136
GO:0042157	lipoprotein metabolic process	0.0129	0.0021	6.19	0.0408136
GO:0050848	regulation of calcium-mediated signaling	0.0129	0.0021	6.19	0.0408136
GO:0060412	ventricular septum morphogenesis	0.0129	0.0021	6.19	0.0408136
GO:0070887	cellular response to chemical stimulus	0.0839	0.049	1.71	0.0410292
GO:0019220	regulation of phosphate metabolic process	0.0645	0.0346	1.87	0.0423385
GO:0060541	respiratory system development	0.0323	0.0123	2.62	0.0423791
GO:0051174	regulation of phosphorus metabolic process	0.0645	0.0347	1.86	0.0430311
GO:0002682	regulation of immune system process	0.0516	0.0254	2.03	0.0440738
GO:0001755	neural crest cell migration	0.0129	0.0022	5.91	0.0444508
GO:0035296	regulation of tube diameter	0.0129	0.0022	5.91	0.0444508
GO:0042246	tissue regeneration	0.0129	0.0022	5.91	0.0444508
GO:2000181	negative regulation of blood vessel morphogenesis	0.0129	0.0022	5.91	0.0444508
GO:0000395	mRNA 5'-splice site recognition	0.0065	0.0003	21.66	0.0454652
GO:0002068	glandular epithelial cell development	0.0065	0.0003	21.66	0.0454652
GO:0003150	muscular septum morphogenesis	0.0065	0.0003	21.66	0.0454652
GO:0003417	growth plate cartilage development	0.0065	0.0003	21.66	0.0454652
GO:0007362	terminal region determination	0.0065	0.0003	21.66	0.0454652
GO:0007464	R3/R4 cell fate commitment	0.0065	0.0003	21.66	0.0454652
GO:0007597	blood coagulation, intrinsic pathway	0.0065	0.0003	21.66	0.0454652
GO:0009086	methionine biosynthetic process	0.0065	0.0003	21.66	0.0454652
GO:0010510	regulation of acetyl-CoA biosynthetic process from pyruvate	0.0065	0.0003	21.66	0.0454652
GO:0010748	negative regulation of long-chain fatty acid import across plasma membrane	0.0065	0.0003	21.66	0.0454652
GO:0010753	positive regulation of cGMP-mediated signaling	0.0065	0.0003	21.66	0.0454652
GO:0014909	smooth muscle cell migration	0.0065	0.0003	21.66	0.0454652
GO:0018057	peptidyl-lysine oxidation	0.0065	0.0003	21.66	0.0454652
GO:0019511	peptidyl-proline hydroxylation	0.0065	0.0003	21.66	0.0454652
GO:0021561	facial nerve development	0.0065	0.0003	21.66	0.0454652
GO:0021610	facial nerve morphogenesis	0.0065	0.0003	21.66	0.0454652
GO:0021783	preganglionic parasympathetic fiber development	0.0065	0.0003	21.66	0.0454652
GO:0021943	formation of radial glial scaffolds	0.0065	0.0003	21.66	0.0454652
GO:0021999	neural plate anterior/posterior regionalization	0.0065	0.0003	21.66	0.0454652
GO:0030007	cellular potassium ion homeostasis	0.0065	0.0003	21.66	0.0454652
GO:0030149	sphingolipid catabolic process	0.0065	0.0003	21.66	0.0454652
GO:0032732	positive regulation of interleukin-1 production	0.0065	0.0003	21.66	0.0454652
GO:0033326	cerebrospinal fluid secretion	0.0065	0.0003	21.66	0.0454652
GO:0034377	plasma lipoprotein particle assembly	0.0065	0.0003	21.66	0.0454652
GO:0038033	positive regulation of endothelial cell chemotaxis by VEGF-activated vascular endothelial growth factor receptor signaling pathway	0.0065	0.0003	21.66	0.0454652
GO:0038089	positive regulation of cell migration by vascular endothelial growth factor signaling pathway	0.0065	0.0003	21.66	0.0454652
GO:0042416	dopamine biosynthetic process	0.0065	0.0003	21.66	0.0454652
GO:0043704	photoreceptor cell fate specification	0.0065	0.0003	21.66	0.0454652
GO:0044804	autophagy of nucleus	0.0065	0.0003	21.66	0.0454652
GO:0045989	positive regulation of striated muscle contraction	0.0065	0.0003	21.66	0.0454652
GO:0046373	L-arabinose metabolic process	0.0065	0.0003	21.66	0.0454652
GO:0048056	R3/R4 cell differentiation	0.0065	0.0003	21.66	0.0454652
GO:0048079	regulation of cuticle pigmentation	0.0065	0.0003	21.66	0.0454652
GO:0048384	retinoic acid receptor signaling pathway	0.0065	0.0003	21.66	0.0454652
GO:0050427	3'-phosphoadenosine 5'-phosphosulfate metabolic process	0.0065	0.0003	21.66	0.0454652
GO:0051351	positive regulation of ligase activity	0.0065	0.0003	21.66	0.0454652
GO:0051580	regulation of neurotransmitter uptake	0.0065	0.0003	21.66	0.0454652
GO:0055075	potassium ion homeostasis	0.0065	0.0003	21.66	0.0454652
GO:0060084	synaptic transmission involved in micturition	0.0065	0.0003	21.66	0.0454652
GO:0060278	regulation of ovulation	0.0065	0.0003	21.66	0.0454652
GO:0060896	neural plate pattern specification	0.0065	0.0003	21.66	0.0454652
GO:0060897	neural plate regionalization	0.0065	0.0003	21.66	0.0454652
GO:0061643	chemorepulsion of axon	0.0065	0.0003	21.66	0.0454652
GO:0071847	TNFSF11-mediated signaling pathway	0.0065	0.0003	21.66	0.0454652
GO:0090075	relaxation of muscle	0.0065	0.0003	21.66	0.0454652
GO:0090131	mesenchyme migration	0.0065	0.0003	21.66	0.0454652
GO:0098743	cell aggregation	0.0065	0.0003	21.66	0.0454652
GO:0110024	positive regulation of cardiac muscle myoblast proliferation	0.0065	0.0003	21.66	0.0454652
GO:0140115	export across plasma membrane	0.0065	0.0003	21.66	0.0454652
GO:1900028	negative regulation of ruffle assembly	0.0065	0.0003	21.66	0.0454652
GO:1900120	regulation of receptor binding	0.0065	0.0003	21.66	0.0454652
GO:1901166	neural crest cell migration involved in autonomic nervous system development	0.0065	0.0003	21.66	0.0454652
GO:1901201	regulation of extracellular matrix assembly	0.0065	0.0003	21.66	0.0454652
GO:1901203	positive regulation of extracellular matrix assembly	0.0065	0.0003	21.66	0.0454652
GO:1903054	negative regulation of extracellular matrix organization	0.0065	0.0003	21.66	0.0454652
GO:1905522	negative regulation of macrophage migration	0.0065	0.0003	21.66	0.0454652
GO:2000192	negative regulation of fatty acid transport	0.0065	0.0003	21.66	0.0454652
GO:2000258	negative regulation of protein activation cascade	0.0065	0.0003	21.66	0.0454652
GO:2000727	positive regulation of cardiac muscle cell differentiation	0.0065	0.0003	21.66	0.0454652
GO:2001046	positive regulation of integrin-mediated signaling pathway	0.0065	0.0003	21.66	0.0454652
GO:0120032	regulation of plasma membrane bounded cell projection assembly	0.0194	0.0052	3.75	0.0456684
GO:1901564	organonitrogen compound metabolic process	0.129	0.0866	1.49	0.0458397
GO:0072001	renal system development	0.0258	0.0087	2.95	0.0465702
GO:0019932	second-messenger-mediated signaling	0.0194	0.0053	3.68	0.0478803
GO:0021953	central nervous system neuron differentiation	0.0194	0.0053	3.68	0.0478803
GO:0032102	negative regulation of response to external stimulus	0.0194	0.0053	3.68	0.0478803
GO:0001959	regulation of cytokine-mediated signaling pathway	0.0129	0.0023	5.65	0.0482033
GO:0043113	receptor clustering	0.0129	0.0023	5.65	0.0482033
GO:0043122	regulation of I-kappaB kinase/NF-kappaB signaling	0.0129	0.0023	5.65	0.0482033
GO:0044070	regulation of anion transport	0.0129	0.0023	5.65	0.0482033
GO:0046626	regulation of insulin receptor signaling pathway	0.0129	0.0023	5.65	0.0482033
GO:0060759	regulation of response to cytokine stimulus	0.0129	0.0023	5.65	0.0482033
GO:0071805	potassium ion transmembrane transport	0.0129	0.0023	5.65	0.0482033
