# Supplementary material for: Whole-Transcriptome Sequencing Integrative Analyses Reveal Expression Profiles and ceRNA Regulatory Network of Huoyan Goose Egg Production
Source: Animals (Basel). 2026 Mar 30;16(7):1053. doi: 10.3390/ani16071053 (PMC13072419; doi:10.3390/ani16071053)
Supplement: Supplementary file 1 [file animals-16-01053-s001.zip › Table S10_List of significantly enriched KEGG pathways.xlsx]

## Sheet: PE vs. PR
List of KEGG pathways significantly enriched
ID	Description	GeneRatio	BgRatio	enrich_factor	pvalue
ko04510	Focal adhesion	0.0899	0.0351	2.56	1.29494623313921e-11
ko04512	ECM-receptor interaction	0.0465	0.0189	2.46	3.03164390938912e-06
ko03010	Ribosome	0.0449	0.0186	2.42	6.55676385746429e-06
ko04810	Regulation of actin cytoskeleton	0.0674	0.0339	1.99	8.194491964063e-06
ko04270	Vascular smooth muscle contraction	0.0498	0.0219	2.27	8.35038583536552e-06
ko04145	Phagosome	0.0482	0.0254	1.9	0.000382547712913102
ko04540	Gap junction	0.0337	0.0154	2.18	0.000424333225085112
ko04020	Calcium signaling pathway	0.0578	0.0356	1.62	0.00217970268742364
ko04010	MAPK signaling pathway	0.0706	0.046	1.54	0.00230387255355443
ko04014	Ras signaling pathway	0.0096	0.0025	3.82	0.00294852231313462
ko04610	Complement and coagulation cascades	0.0096	0.0028	3.4	0.00576419522323661
ko04360	Axon guidance	0.0161	0.0066	2.43	0.00622499175817428
ko05164	Influenza A	0.0385	0.0231	1.66	0.00833478659457997
ko05132	Salmonella infection	0.053	0.0365	1.45	0.0177804233505441
ko04370	VEGF signaling pathway	0.0177	0.0094	1.87	0.0296471931593207
ko05168	Herpes simplex virus 1 infection	0.0449	0.0321	1.4	0.0413101535289509

## Sheet: PE vs. EA
List of KEGG pathways significantly enriched
ID	Description	GeneRatio	BgRatio	enrich_factor	pvalue
ko04080	Neuroactive ligand-receptor interaction	0.0972	0.062	1.57	1.38996634561635e-05
ko04550	Signaling pathways regulating pluripotency of stem cells	0.0048	0.0008	6.1	0.00131763548873465
ko04210	Apoptosis	0.0372	0.0222	1.68	0.00224992095374951
ko04934	Cushing syndrome	0.0048	0.0009	5.08	0.00354175706058112
ko04625	C-type lectin receptor signaling pathway	0.0264	0.0154	1.71	0.00718413712381178
ko04510	Focal adhesion	0.0504	0.0351	1.44	0.00878615205743023
ko04216	Ferroptosis	0.0132	0.0061	2.15	0.00951558464488315
ko05165	Human papillomavirus infection	0.0048	0.0013	3.81	0.0132914852549215
ko05206	MicroRNAs in cancer	0.006	0.0019	3.18	0.0137226665128524
ko04261	Adrenergic signaling in cardiomyocytes	0.0348	0.0231	1.5	0.014645811287223
ko04621	NOD-like receptor signaling pathway	0.0348	0.0231	1.5	0.014645811287223
ko04145	Phagosome	0.0372	0.0254	1.47	0.0166227812208143
ko05226	Gastric cancer	0.0024	0.0003	7.62	0.0171905303457795
ko05225	Hepatocellular carcinoma	0.0036	0.0008	4.57	0.0183201070229103
ko04310	Wnt signaling pathway	0.0396	0.0277	1.43	0.0199988130602553
ko03320	PPAR signaling pathway	0.024	0.0156	1.54	0.0304553993745438
ko04380	Osteoclast differentiation	0.0048	0.0016	3.05	0.0321420963175111
ko04270	Vascular smooth muscle contraction	0.0312	0.0219	1.43	0.037013144785314
ko04910	Insulin signaling pathway	0.0312	0.0219	1.43	0.037013144785314
ko04010	MAPK signaling pathway	0.0588	0.046	1.28	0.0383692254795573
ko05132	Salmonella infection	0.048	0.0365	1.31	0.0398115083184058
ko05010	Alzheimer disease	0.0048	0.0017	2.77	0.0453900415755508
ko04612	Antigen processing and presentation	0.0024	0.0005	5.08	0.0470708567218557
ko05217	Basal cell carcinoma	0.0024	0.0005	5.08	0.0470708567218557
ko05224	Breast cancer	0.0024	0.0005	5.08	0.0470708567218557

## Sheet: PE vs. PO
List of KEGG pathways significantly enriched
ID	Description	GeneRatio	BgRatio	enrich_factor	pvalue
ko04512	ECM-receptor interaction	0.086	0.0189	4.55	0.000343073939085922
ko05010	Alzheimer disease	0.0323	0.0017	18.62	0.000460904003424004
ko04810	Regulation of actin cytoskeleton	0.1075	0.0339	3.18	0.00111140458113
ko04510	Focal adhesion	0.1075	0.0351	3.06	0.00146603632814728
ko04270	Vascular smooth muscle contraction	0.0645	0.0219	2.95	0.0158700794062248
ko04725	Cholinergic synapse	0.0108	0.0003	34.14	0.0290791159374094
ko04933	AGE-RAGE signaling pathway in diabetic complications	0.0108	0.0003	34.14	0.0290791159374094
ko05226	Gastric cancer	0.0108	0.0003	34.14	0.0290791159374094
ko00040	Pentose and glucuronate interconversions	0.0215	0.003	7.19	0.0308687589358337
ko04390	Hippo signaling pathway	0.0215	0.0031	6.83	0.0339770313303445
ko05217	Basal cell carcinoma	0.0108	0.0005	22.76	0.0433033821973056
ko05224	Breast cancer	0.0108	0.0005	22.76	0.0433033821973056
ko00100	Steroid biosynthesis	0.0215	0.0036	5.94	0.0439852751284445

## Sheet: EA vs. PR
List of KEGG pathways significantly enriched
ID	Description	GeneRatio	BgRatio	enrich_factor	pvalue
ko04070	Phosphatidylinositol signaling system	0.0491	0.0125	3.94	0.000742989890301156
ko04142	Lysosome	0.0491	0.0207	2.37	0.0181024825272593
ko00620	Pyruvate metabolism	0.0123	0.0014	8.66	0.019327467197553
ko04010	MAPK signaling pathway	0.0368	0.0139	2.65	0.0238273478128247
ko04350	TGF-beta signaling pathway	0.0368	0.0142	2.6	0.0260756787762903
ko04151	PI3K-Akt signaling pathway	0.0061	0.0003	21.66	0.0461756373937677
ko04721	Synaptic vesicle cycle	0.0061	0.0003	21.66	0.0461756373937677
ko05031	Amphetamine addiction	0.0061	0.0003	21.66	0.0461756373937677
ko05210	Colorectal cancer	0.0061	0.0003	21.66	0.0461756373937677
